# Supplementary material for: Rabbit hindlimb kinematics and ground contact kinetics during the stance phase of gait
Source: PeerJ. 2022 Jun 17;10:e13611. doi: 10.7717/peerj.13611 (PMC9208372; doi:10.7717/peerj.13611)
Supplement: Supplemental Information 1 [file peerj-10-13611-s001.zip]

Archive with 8 entries (8 files):
- ProcessedSummaryData/ankle_angle.xlsx
- ProcessedSummaryData/avg_pressure.xlsx
- ProcessedSummaryData/contact_area.xlsx
- ProcessedSummaryData/foot_angle.xlsx
- ProcessedSummaryData/peak_pressure.xlsx
- ProcessedSummaryData/plantar_contact_length.xlsx
- ProcessedSummaryData/readme.txt
- ProcessedSummaryData/vGRF.xlsx
