# Supplementary material for: Rabbit hindlimb kinematics and ground contact kinetics during the stance phase of gait
Source: PeerJ. 2022 Jun 17;10:e13611. doi: 10.7717/peerj.13611 (PMC9208372; doi:10.7717/peerj.13611)
Supplement: Supplemental Information 1 [file peerj-10-13611-s001.zip › ProcessedSummaryData/ankle_angle.xlsx]

## Sheet: Sheet1
Rabbit	8	8	8	8	8	8	8	8	8	9	9	9	9	9	9	9	9	15	15	15	15	15	15	15	15	15	15	16	16	16	16	16	16	16	16	17	17	17	17	17	17	18	18	18	18	18	18	18	18
Trial	1	8	12	13	11	15	16	19	25	9	15	16	8	12	24	28	30	4	5	12	19	21	7	8	11	15	20	5	7	8	12	19	9	14	17	7	22	23	8	9	13	1	2	4	20	6	7	11	13
Side (0=left, 1=right)	0	0	0	0	1	1	1	1	1	0	0	0	1	1	1	1	1	0	0	0	0	0	1	1	1	1	1	0	0	0	0	0	1	1	1	0	0	0	1	1	1	0	0	0	0	1	1	1	1
	106.119	104.221	106.936	99.7453	113.065	93.0287	84.6862	87.8972	92.5182	98.7604	121.225	118.497	89.4818	104.574	106.233	117.117	112.226	112.992	135.392	123.599	121.458	105.946	97.2584	104.349	116.426	118.97	125.083	93.9684	98.7723	104.835	94.0483	94.8984	114.971	101.963	120.053	78.442	75.8181	78.6798	68.2312	81.5364	96.8433	119.622	100.674	112.988	88.1513	132.99	118.122	119.098	106.138
	101.443	97.1702	93.0703	97.9237	101.289	87.5789	78.9631	89.8988	82.0834	93.3746	112.124	126.959	85.7783	101.13	102.94	109.635	100.942	95.1896	119.483	105.257	107.038	96.0536	85.3708	90.6663	104.214	112.488	107.743	85.4611	91.8868	96.5639	88.0832	88.7134	103.832	92.9213	108.263	72.7101	69.2479	69.8017	60.3089	75.6027	86.5418	99.8294	90.2707	100.459	72.4129	110.374	104.623	105.022	92.3857
	95.7962	90.1189	85.1964	98.6941	92.8109	78.141	76.6967	74.6415	74.5498	94.4428	103.023	116.917	78.9698	91.5016	96.7056	97.7504	87.0303	82.6916	101.072	98.3164	100.829	85.6596	80.2441	83.1626	92.3109	96.0269	98.4258	76.9538	85.0013	88.2928	82.118	82.5284	92.6929	83.8792	96.4732	66.9782	62.6777	60.9236	52.3866	69.6689	76.2403	87.3028	80.6548	86.6054	62.2498	100.823	99.1961	97.6932	82.9944
	94.5605	85.0886	82.1938	95.8421	84.8326	73.7601	68.4213	67.2145	72.2926	90.8198	100.168	112.792	76.8663	88.6393	87.3755	91.4185	81.4831	72.4902	99.1252	88.8843	91.2126	80.4693	71.7778	75.4537	84.1001	91.7776	91.1005	73.7728	81.6301	84.4639	78.904	77.8681	88.2341	79.1963	89.1887	65.5982	56.8446	56.7869	48.8001	65.2191	68.6816	77.2058	76.52	80.4287	53.4488	91.3326	95.3575	92.2579	73.6015
	92.8301	80.0582	75.7229	92.1357	77.1701	69.8437	65.271	60.6363	71.5087	91.4445	97.314	106.565	73.9655	83.8176	79.3709	80.6385	75.0919	69.9374	91.1738	80.9177	87.144	77.1292	64.9359	68.5447	75.944	85.2536	86.2609	70.5917	78.2589	80.635	75.69	73.2078	83.7754	74.5133	81.9042	64.2183	51.0116	52.6502	45.2136	60.7693	61.1228	67.6716	70.6023	79.4517	47.8948	78.3649	87.7376	86.4898	70.123
	88.8638	76.1421	78.3562	96.8996	72.6692	65.4439	59.9324	58.2604	69.644	84.1335	93.0095	103.762	72.3128	81.4735	74.7504	79.97	73.8718	64.3121	89.1134	80.5391	81.4752	73.3812	62.0496	69.772	72.5173	78.0178	85.4055	67.955	78.0267	78.2003	72.7977	71.2062	77.6728	71.9361	77.6205	62.5913	48.612	48.4589	42.1492	56.6983	57.4684	66.2548	61.8747	75.7694	38.197	74.6439	87.1962	81.2636	68.9618
	88.1183	72.2259	87.1431	101.395	70.917	62.6714	60.7946	55.3952	69.8307	85.5119	88.7051	97.7724	73.764	80.0644	73.2881	74.2072	70.5116	64.4018	87.1393	79.075	78.4316	72.4147	57.5177	72.7198	68.2887	72.6336	82.2039	65.3184	77.7946	75.7656	69.9055	69.2047	71.5703	69.3589	73.3367	60.9644	46.2124	44.2676	39.0848	52.6273	53.814	68.9169	58.7578	73.7322	39.5568	71.2296	85.7273	79.5462	64.5517
	89.9473	71.3071	89.6059	104.976	71.2404	63.9658	58.1333	59.1458	68.098	85.6163	85.4166	94.2389	77.0679	74.6911	73.3524	71.6662	74.378	63.923	85.0232	84.0697	78.2252	76.4459	57.3069	78.4735	67.6881	72.2779	85.6346	65.1385	73.2087	70.8901	68.9843	68.2185	69.8119	68.1763	71.0202	58.6008	45.8347	43.7767	39.1224	50.4524	50.0359	69.5556	57.5419	71.5534	44.2048	74.8944	84.1998	77.6504	68.9939
	92.0485	70.3883	96.6203	110.08	74.705	62.1036	56.9028	67.2919	69.7244	88.7419	82.128	93.9006	80.2725	77.2714	74.21	66.3755	75.8477	61.2784	90.1688	84.5317	76.9693	75.602	58.6304	87.8957	70.841	71.401	87.7305	64.9586	68.6228	66.0145	68.0632	67.2322	68.0535	66.9938	68.7036	56.2373	45.457	43.2858	39.1601	48.2775	46.2579	77.0794	55.2207	72.5272	44.0322	72.4347	87.964	80.8761	72.6641
	93.7445	65.0483	104.674	115.279	80.0619	57.9222	57.6345	76.1868	75.0579	88.1423	83.0838	91.9296	82.3325	78.138	78.4098	70.8988	84.5048	71.4354	96.8822	91.4562	80.8081	80.3417	57.2676	99.471	76.6933	70.1558	96.1695	63.3723	68.551	66.403	65.7514	68.1529	64.053	66.0442	68.4414	55.835	43.9392	42.3259	42.2371	46.1955	44.6894	89.4098	58.9978	76.1248	54.5532	74.474	91.0027	85.4207	80.5162
	97.0138	59.7083	114.236	122.834	82.9559	60.7969	54.8927	90.1667	75.6369	88.4711	84.0396	85.6383	88.8386	84.9424	83.0127	74.0063	90.9699	77.4865	103.064	103.679	83.8702	81.9269	60.9361	116.202	82.2877	66.8063	100.928	61.786	68.4793	66.7915	63.4396	69.0735	60.0526	65.0946	68.1792	55.4327	42.4214	41.3659	45.3141	44.1136	43.121	97.1393	54.7228	78.5282	56.9581	77.5772	99.4932	91.0732	87.0154
	100.518	58.9501	120.925	136.074	92.7739	59.6094	61.598	103.739	79.4576	86.8909	86.8802	86.5776	97.267	87.7336	88.0827	76.4509	100.018	86.5692	108.17	105.072	91.0095	86.9185	62.5061	125.923	91.9307	67.3613	109.346	63.1303	66.9291	64.5393	65.75	69.038	59.5726	66.9563	75.5637	56.3296	42.4201	41.0805	49.6095	43.5479	44.1242	110.28	57.2416	80.704	67.0825	85.1652	104.361	97.5236	97.9006
	107.527	58.1919	133.898	148.767	99.9764	56.7184	62.9454	120.374	83.666	90.0175	89.7208	86.7643	99.1447	93.0538	97.3172	78.3134	109.152	94.6012	116.96	119.652	97.6276	91.1382	64.2777	133.53	98.8905	67.9325	118.245	64.4745	65.3789	62.2872	68.0604	69.0025	59.0926	68.8179	82.9483	57.2265	42.4189	40.7951	53.9049	42.9823	45.1274	128.315	57.269	85.6694	79.0529	90.0066	114.95	110.132	104.898
	114.74	57.5818	137.958	152.788	109.655	56.5358	66.7292	124.266	87.2569	92.3123	91.0162	87.8841	113.364	98.9359	103.658	82.068	120.227	107.915	126.458	125.887	104.886	99.0483	69.0292		111.848	72.7383	127.034	64.5859	64.3204	62.2517	69.2039	71.5555	60.7623	69.8648	91.049	58.1921	43.1822	41.7675	59.5077	43.973	46.9371		60.5126	89.6998	92.0377	101.778	122.584	111.828	116.456
	122.942	56.9717			122.007	57.1517	72.5322		92.5362	92.6094	92.3116	87.8489	125.993	107.354	114.358	88.0542	137.151	119.609	137.633	133.921	114.092	103.009	74.7504		122.844	73.4692	136.543	64.6973	63.2618	62.2163	70.3474	74.1086	62.4319	70.9117	99.1497	59.1578	43.9455	42.7398	65.1105	44.9638	48.7468		65.7977	100.78	100.526	111.222	135.431	122.18	129.809
	137.789	55.5419			135.489	58.1208	73.8712		101.114	92.4477	94.3496	89.6854	132.308	113.427	122.023	94.2772	135.5	131.372	139.696	141.811	121.133	109.73	81.0075		136.131	75.3345	146.63	63.6014	64.0358	62.774	73.0354	76.3846	62.8234	73.3702	111.52	57.6445	47.2191	45.712	69.0783	46.3979	51.7408		71.7608	104.847	114.788	128.784	139.244	130.102	139.75
	141.462	54.112			141.671	63.0805	75.2592		108.48	90.6929	96.3876	92.2679	140.765	121.853	130.819	100.776		136.923	140.422		128.6	114.131	88.3491		144.196	79.9721	146.96	62.5055	64.8097	63.3318	75.7235	78.6606	63.2149	75.8286	123.891	56.1312	50.4927	48.6842	73.0461	47.8321	54.7349		79.3493	113.276	119.613	142.057		140.346	149.143
	150.811	57.0221				63.7322	83.7763		120.521	94.677	99.6319	97.0372		132.843	131.239	105.638					133.916	123.263	95.8317			83.3565		63.9656	65.9919	65.6721	75.1296	82.2963	66.0662	80.3801	131.543	59.5925	53.6592	50.9206	82.1673	49.602	57.9419		88.4423	119.511		146.946
	152.258	59.9321				64.6825	88.4929		130.374	94.2841	102.876	97.9135		137.531		115.94					143.44	128.585	105.153			87.1621		65.4257	67.174	68.0124	74.5357	85.932	68.9174	84.9315	139.195	63.0538	56.8257	53.1569	91.2884	51.3719	61.1488		95.7663
		62.3703				67.4035	91.5048		131.359	95.5604	107.307	100.784				127.337						135.723	117.851			95.7044		65.6775	67.196	68.2641	77.3664	89.8027	72.0868	92.3564		61.1058	61.0152	60.2076	98.2049	54.3719	67.0243		102.514
		64.8084				73.0187	97.2083			97.0155	111.737	107.114				134.362						143.891	123.423			101.991		65.9294	67.218	68.5159	80.1971	93.6733	75.2561	99.7812		59.1578	65.2047	67.2582	105.121	57.3719	72.8997		112.284
		65.4574				79.8045	106.64			103.284	116.964	113.36										151.333	137.118			108.538		68.0252	69.0041	69.7849	82.5625	99.0438	79.8724	108.523		61.0508	71.3009	73.469	111.105	62.4296	76.1309		120.177
		66.1063				84.5304	117.71			98.918	122.192	118.037										153.528	145.189			118.226		70.121	70.7901	71.0539	84.9278	104.414	84.4886	117.264		62.9438	77.3971	79.6798	117.089	67.4874	79.3621
		70.2161				91.7967	124.182			104.388	127.279	124.567														126.588		69.3327	70.8199	73.0939	88.9734	108.536	91.118	126.338		65.1019	86.6301	87.0629		72.0186	83.4908
		74.326				100.14	130.772			107.337	132.366	132.474														133.811		68.5445	70.8496	75.1339	93.019	112.657	97.7473	135.412		67.26	95.8631	94.446		76.5498	87.6195
		74.6515				107.08				111.303	141.732	137.183														141.887		70.0343	73.7754	77.2041	96.1824	118.637	105.507	137.103		68.1341	101.854	103.016		80.1992	92.3991
		74.977				117.515				117.481	151.097	140.094														146.86		71.5242	76.7012	79.2742	99.3459	124.616	113.266	138.794		69.0081	107.845	111.587		83.8485	97.1788
		78.636				121.09				119.969		133.502																74.1867	79.5948	81.2443	103.332	129.384	121.507			70.2289	113.12	116.07		88.733	104.405
		82.2951				135.659				127.601																		76.8492	82.4883	83.2143	107.318	134.152	129.748			71.4497	118.396	120.554		93.6175	111.63
		85.5238				142.529				134.15																		79.079	84.6852	88.5972	113.278		134.395			73.9624	125.15	128.774		99.445	118.122
		88.7525				152.597				139.111																		81.3088	86.8821	93.98	119.239		139.043			76.4751	131.904	136.994		105.273	124.614
		95.5144																										82.6152	88.2329	95.2914	124.163					79.4958	137.672			112.446	131.153
		102.276																										83.9215	89.5837	96.6027	129.086					82.5165	143.441			119.619	137.691
		107.283																										85.4583	92.8361	101.816						84.4615				121.717
		112.289																										86.9951	96.0885	107.028						86.4065				123.815
		120.891																										88.3776	100.67	110.56						94.4379
		129.492																										89.7601	105.251	114.092						102.469
		139.502																										93.4176	107.541							107.715
		149.512																										97.0751	109.831							112.962
		135.28																										99.3335	112.953							121.327
																												101.592	116.075							129.692
																												103.688	121.633
																												105.784	127.191
																												111.215	133.691
																												116.646	140.192
																												117.317
																												117.988
																												123.397
																												128.806
