# Supplementary material for: Rabbit hindlimb kinematics and ground contact kinetics during the stance phase of gait
Source: PeerJ. 2022 Jun 17;10:e13611. doi: 10.7717/peerj.13611 (PMC9208372; doi:10.7717/peerj.13611)
Supplement: Supplemental Information 1 [file peerj-10-13611-s001.zip › ProcessedSummaryData/avg_pressure.xlsx]

## Sheet: avg_pressure
Rabbit	8	8	8	8	8	8	8	8	8	9	9	9	9	9	9	9	9	15	15	15	15	15	15	15	15	15	15	16	16	16	16	16	16	16	16	17	17	17	17	17	17	18	18	18	18	18	18	18	18
Trial	1	8	12	13	11	15	16	19	25	9	15	16	8	12	24	28	30	4	5	7	8	11	12	15	19	20	21	5	7	8	9	12	14	17	19	7	8	9	13	22	23	1	2	4	6	7	11	13	20
Side (0=left, 1=right)	0	0	0	0	1	1	1	1	1	0	0	0	1	1	1	1	1	0	0	1	1	1	0	1	0	1	0	0	0	0	1	0	1	1	0	0	1	1	1	0	0	0	0	0	1	1	1	1	0
	0.0573333	0.0355556	0.032	0.0204444	0.0355556	0.0613333	0.0373333	0.0666667	0.0377778	0.0394619	0.0394619	0.0493274	0.0399103	0.0349776	0.0408072	0.0533632	0.0542601	0.0475758	0.0290909	0.0818182	0.0324242	0.0206061	0.0293939	0.0324242	0.0169697	0.0230303	0.0369697	0.0284672	0.0357664	0.0408759	0.0251825	0.0321168	0.0547445	0.039781	0.0405109	0.053012	0.0289157	0.0518072	0.0349398	0.0465863	0.0702811	0.0661538	0.0488462	0.0296154	0.0476923	0.0426923	0.045	0.0284615	0.0630769
	0.0408889	0.0444444	0.04	0.0386667	0.0448889	0.0791111	0.0377778	0.0702222	0.0426667	0.0390135	0.0439462	0.0659193	0.0484305	0.0408072	0.0479821	0.0623318	0.0623318	0.0430303	0.0360606	0.0887879	0.0536364	0.0306061	0.0327273	0.0333333	0.0287879	0.0348485	0.0372727	0.0361314	0.0423358	0.0463504	0.0324818	0.0416058	0.0390511	0.0430657	0.0467153	0.0453815	0.0526104	0.0730924	0.0518072	0.0550201	0.105622	0.0488462	0.0530769	0.0423077	0.0557692	0.0696154	0.0469231	0.0553846	0.0392308
	0.0431111	0.0457778	0.0506667	0.0431111	0.0528889	0.0746667	0.04	0.0737778	0.0426667	0.0457399	0.0461883	0.0524664	0.0515695	0.0443946	0.0529148	0.0668161	0.0681614	0.0463636	0.0472727	0.103333	0.0684848	0.0390909	0.039697	0.0518182	0.0333333	0.0454545	0.0436364	0.0489051	0.0525547	0.0558394	0.05	0.0419708	0.0394161	0.0529197	0.0525547	0.046988	0.0714859	0.0907631	0.0638554	0.0534137	0.105221	0.0584615	0.0630769	0.0507692	0.0596154	0.0734615	0.0538462	0.0765385	0.0476923
	0.0497778	0.0448889	0.0564444	0.0475556	0.0582222	0.102222	0.0435556	0.0857778	0.0413333	0.0470852	0.0479821	0.0533632	0.0529148	0.0502242	0.0618834	0.0659193	0.0802691	0.05	0.0515152	0.100606	0.0778788	0.0454545	0.0475758	0.060303	0.0406061	0.0506061	0.0469697	0.0474453	0.0580292	0.0649635	0.0569343	0.0525547	0.0430657	0.0580292	0.0554745	0.0465863	0.0791165	0.097992	0.0658635	0.0433735	0.110442	0.0688462	0.0646154	0.0526923	0.0703846	0.0796154	0.0607692	0.0880769	0.0496154
	0.052	0.0417778	0.0675556	0.0551111	0.0693333	0.0777778	0.0462222	0.0924444	0.0462222	0.0484305	0.0515695	0.044843	0.0587444	0.0506726	0.064574	0.0726457	0.0883408	0.0636364	0.0521212	0.103333	0.0809091	0.0524242	0.0575758	0.0642424	0.0460606	0.0554545	0.0530303	0.0474453	0.0547445	0.069708	0.0529197	0.05	0.0452555	0.0638686	0.0572993	0.046988	0.0947791	0.0959839	0.060241	0.0373494	0.103213	0.0811538	0.0665385	0.0511538	0.0796154	0.0853846	0.0669231	0.085	0.0630769
	0.0591111	0.0386667	0.0795556	0.0568889	0.0737778	0.0893333	0.0493333	0.101778	0.0533333	0.0520179	0.0533632	0.0399103	0.0618834	0.0506726	0.0717489	0.0753363	0.0950673	0.0742424	0.050303	0.109394	0.0809091	0.0557576	0.0654545	0.0606061	0.0490909	0.0566667	0.0566667	0.0441606	0.050365	0.0682482	0.0485401	0.0478102	0.0463504	0.0722628	0.0576642	0.0433735	0.0995984	0.0883534	0.0554217	0.0365462	0.0795181	0.0853846	0.0688462	0.0484615	0.0846154	0.0830769	0.0680769	0.0861538	0.0757692
	0.0617778	0.0386667	0.0813333	0.0617778	0.0715556	0.127556	0.052	0.0977778	0.0564444	0.0493274	0.0529148	0.0529148	0.0600897	0.0506726	0.07713	0.0766816	0.0973094	0.0815152	0.0560606	0.103939	0.0821212	0.0581818	0.0669697	0.0533333	0.0530303	0.0581818	0.0575758	0.0408759	0.0467153	0.0591241	0.0427007	0.0448905	0.049635	0.080292	0.0572993	0.0413655	0.0843373	0.0746988	0.0518072	0.0385542	0.0714859	0.0780769	0.0734615	0.0434615	0.0846154	0.0780769	0.0661538	0.0788462	0.0788462
	0.0662222	0.0373333	0.0715556	0.0635556	0.072	0.101333	0.056	0.105778	0.0613333	0.0457399	0.0538117	0.0367713	0.0569507	0.0506726	0.0820628	0.0766816	0.0986547	0.0845455	0.0563636	0.104545	0.0945455	0.0578788	0.0642424	0.0475758	0.0551515	0.0575758	0.0584848	0.0408759	0.0445255	0.0521898	0.0405109	0.0437956	0.0532847	0.0832117	0.0580292	0.0425703	0.0759036	0.0666667	0.048996	0.0417671	0.0783133	0.0761538	0.0719231	0.0423077	0.0803846	0.0680769	0.0573077	0.07	0.0784615
	0.0675556	0.0391111	0.0484444	0.072	0.0786667	0.127556	0.0564444	0.108	0.0653333	0.0408072	0.0538117	0.0408072	0.0578475	0.0542601	0.0865471	0.0757848	0.0955157	0.0860606	0.0575758	0.0906061	0.0884848	0.0542424	0.0618182	0.0463636	0.0539394	0.0593939	0.0584848	0.0408759	0.0437956	0.0510949	0.0394161	0.0448905	0.0594891	0.079927	0.0616788	0.0425703	0.0694779	0.0606426	0.0473896	0.0461847	0.0626506	0.075	0.0673077	0.0407692	0.0726923	0.0596154	0.0503846	0.0684615	0.0830769
	0.0702222	0.0408889	0.0248889	0.0764444	0.0746667	0.115556	0.0604444	0.088	0.0693333	0.0421525	0.0542601	0.0439462	0.0623318	0.0547085	0.0887892	0.0744395	0.0896861	0.0936364	0.0587879	0.0721212	0.0921212	0.0515152	0.0609091	0.0454545	0.049697	0.060303	0.0590909	0.0448905	0.0448905	0.0507299	0.0427007	0.0470803	0.0642336	0.0813869	0.0638686	0.0409639	0.0574297	0.060241	0.046988	0.0506024	0	0.0669231	0.0626923	0.0403846	0.0684615	0.0511538	0.0484615	0.0592308	0.0838462
	0.0755556	0.0417778	0.0373333	0.0688889	0.0733333	0.128889	0.0613333	0.0626667	0.0684444	0.038565	0.0520179	0.0452915	0.0578475	0.0556054	0.0896861	0.0704036	0.0852018	0.0866667	0.0581818	0.0742424	0.0636364	0.0536364	0.0560606	0.0463636	0.0536364	0.0578788	0.06	0.0492701	0.0452555	0.0489051	0.0463504	0.0470803	0.070438	0.0846715	0.0667883	0.0437751	0.0361446	0.060241	0.0465863	0.0526104	0	0.0642308	0.0623077	0.04	0.0653846	0.0503846	0.0469231	0.0553846	0.08
	0.0764444	0.0417778	0.0515556	0.0635556	0.0777778	0.104444	0.0591111	0.036	0.0622222	0.0403587	0.0511211	0.0488789	0.044843	0.0497758	0.0878924	0.0659193	0.0811659	0.0818182	0.0639394	0.0624242	0.0424242	0.0569697	0.0506061	0.0478788	0.050303	0.0612121	0.0624242	0.0481752	0.0430657	0.049635	0.0532847	0.0481752	0.0715328	0.0813869	0.0616788	0.0473896	0.0405622	0.0670683	0.046988	0.0538153	0	0.0484615	0.0615385	0.0415385	0.0657692	0.0526923	0.0473077	0.0592308	0.0784615
	0.0795556	0.0408889	0.0715556	0.0648889	0.0715556	0.0702222	0.0582222	0	0.0657778	0.0381166	0.0515695	0.0497758	0.0421525	0.0484305	0.0865471	0.0721973	0.0847534	0.0760606	0.0739394	0.0315152	0	0.0618182	0.0436364	0.0493939	0.05	0.0615152	0.0633333	0.0489051	0.0423358	0.0507299	0.0609489	0.0485401	0.0708029	0.0821168	0.0580292	0.048996	0.0433735	0.073494	0.0518072	0.0570281	0	0.0484615	0.0607692	0.0434615	0.0707692	0.0607692	0.0453846	0.0588462	0.0792308
	0.0777778	0.0431111	0.0795556	0.0657778	0.0751111	0.0684444	0.0595556	0	0.0697778	0.0399103	0.0524664	0.0569507	0.0408072	0.0497758	0.0838565	0.0775785	0.07713	0.0687879	0.0769697	0	0	0.0606061	0.0345455	0.0487879	0.050303	0.0581818	0.0606061	0.0514599	0.0434307	0.0452555	0.0583942	0.0470803	0.0649635	0.079927	0.0529197	0.0477912	0.0253012	0.0730924	0.0506024	0.0546185	0	0.0465385	0.0561538	0.0430769	0.0669231	0.06	0.0453846	0.0623077	0.0738462
	0.0662222	0.0431111	0.0795556	0.064	0.0608889	0.0324444	0.0608889	0	0.0702222	0.038565	0.0533632	0.0609865	0.044843	0.0506726	0.0793722	0.0825112	0.0497758	0.0493939	0.0563636	0	0	0.0578788	0.0269697	0.0481818	0.0515152	0.0545455	0.0612121	0.05	0.0445255	0.0470803	0.0638686	0.0474453	0.0645985	0.0817518	0.0478102	0.048996	0.0289157	0.07751	0.0534137	0.0538153	0	0.0511538	0.0530769	0.0380769	0.06	0.0607692	0.0415385	0.0665385	0.0646154
	0.0644444	0.0417778	0.0804444	0.0484444	0.0382222	0.0457778	0.0631111	0	0.0662222	0.0408072	0.0533632	0.0600897	0.0421525	0.0538117	0.0704036	0.0829596	0.0394619	0.04	0.05	0	0	0.0545455	0.020303	0.0518182	0.0506061	0.0354545	0.0593939	0.0510949	0.0430657	0.0452555	0.0576642	0.0452555	0.0645985	0.0467153	0.0463504	0.0506024	0.0365462	0.0787149	0.051004	0.0522088	0	0.0434615	0.05	0.0246154	0.0588462	0.0426923	0.0776923	0.0419231	0.0403846
	0.0657778	0.0422222	0.0822222	0.0337778	0	0.0528889	0.0577778	0	0.0591111	0.0412556	0.0578475	0.0605381	0.0286996	0.0569507	0.0381166	0.0798206	0	0	0.040303	0	0	0.04	0	0.0524242	0.0466667	0.0293939	0.0621212	0.0518248	0.0441606	0.0478102	0.0580292	0.0448905	0.0645985	0.20292	0.0430657	0.0449799	0.037751	0.0795181	0.0477912	0.0473896	0	0.05	0.0546154	0	0.0453846	0	0.122692	0.0734615	0.0342308
	0.0608889	0.0408889	0.0848889	0.0653333	0	0.0542222	0.06	0	0.0484444	0.0430493	0.0578475	0.0578475	0.0242152	0.0560538	0.0641256	0.0704036	0	0	0	0	0	0.0469697	0	0.050303	0.0366667	0	0.0648485	0.0507299	0.0408759	0.0459854	0.0547445	0.0412409	0.0653285	0.140876	0.0419708	0.0445783	0.0437751	0.0807229	0.0453815	0.0437751	0	0	0.0473077	0	0.0411538	0	0	0	0
	0.0595556	0.0391111	0.0804444	0	0	0.0542222	0.0613333	0	0.0297778	0.044843	0.0547085	0.0565022	0	0.0573991	0.029148	0.0390135	0	0	0	0	0	0	0	0.0533333	0.0284848	0	0.059697	0.0514599	0.0419708	0.0445255	0.0583942	0.0408759	0.070073	0.0791971	0.0416058	0.0449799	0.0465863	0.0759036	0.0445783	0.0445783	0	0	0.0376923	0	0.0411538	0	0	0	0
	0.0524444	0.0382222	0.068	0	0	0.0448889	0.0591111	0	0	0.044843	0.0573991	0.0547085	0	0.0421525	0.029148	0	0	0	0	0	0	0	0	0.0584848	0.0275758	0	0.05	0.0514599	0.0405109	0.0467153	0.0583942	0.0437956	0.0708029	0.0609489	0.0430657	0.0437751	0.0481928	0.0746988	0.0409639	0.0465863	0	0	0.0334615	0	0.0407692	0	0	0	0
	0.048	0.0382222	0.048	0	0	0.04	0.0582222	0	0	0.0452915	0.0569507	0.0542601	0	0.0596413	0	0	0	0	0	0	0	0	0	0.0624242	0	0	0.0390909	0.0525547	0.040146	0.0452555	0.0583942	0.0430657	0.069708	0.0470803	0.0441606	0.0461847	0.0506024	0.0722892	0.0421687	0.0522088	0	0	0.0269231	0	0	0	0	0	0
	0.0297778	0.0395556	0.036	0	0	0.0448889	0.0586667	0	0	0.0439462	0.0609865	0.0515695	0	0.0381166	0	0	0	0	0	0	0	0	0	0.0624242	0	0	0.0545455	0.0514599	0.0390511	0.0441606	0.0580292	0.0419708	0.0718978	0	0.0427007	0.048996	0.0518072	0.0763052	0.0425703	0.0538153	0	0	0	0	0	0	0	0	0
	0	0.0382222	0.0573333	0	0	0.0484444	0.0631111	0	0	0.0439462	0.0632287	0.0538117	0	0	0	0	0	0	0	0	0	0	0	0.0630303	0	0	0	0.0510949	0.0394161	0.0470803	0.0645985	0.0423358	0.0689781	0	0.0441606	0.0485944	0.0526104	0.0710843	0.0421687	0.0526104	0	0	0	0	0	0	0	0	0
	0	0.0408889	0	0	0	0.056	0.0737778	0	0	0.0434978	0.0686099	0.0560538	0	0	0	0	0	0	0	0	0	0	0	0.0663636	0	0	0	0.0492701	0.039781	0.0474453	0.0649635	0.0412409	0.0645985	0	0.0456204	0.048996	0.0534137	0.0682731	0.0437751	0.051004	0	0	0	0	0	0	0	0	0
	0	0.0408889	0	0	0	0.0604444	0.0671111	0	0	0.0461883	0.0686099	0.0542601	0	0	0	0	0	0	0	0	0	0	0	0.0587879	0	0	0	0.05	0.039781	0.0507299	0.0627737	0.0412409	0.0569343	0	0.0456204	0.0493976	0.0534137	0.0678715	0.0465863	0.0502008	0	0	0	0	0	0	0	0	0
	0	0.0426667	0	0	0	0.0697778	0.0515556	0	0	0.0506726	0.0762332	0.0538117	0	0	0	0	0	0	0	0	0	0	0	0.0360606	0	0	0	0.0489051	0.039781	0.05	0.0653285	0.0434307	0.0905109	0	0.050365	0.0485944	0.0506024	0.0674699	0.051004	0.0546185	0	0	0	0	0	0	0	0	0
	0	0.0457778	0	0	0	0.0737778	0.0368889	0	0	0.0529148	0.0816144	0.0565022	0	0	0	0	0	0	0	0	0	0	0	0	0	0	0	0.05	0.0419708	0.0536496	0.0686131	0.0430657	0.0737226	0	0.0562044	0.0477912	0.0453815	0.0690763	0.0582329	0.0566265	0	0	0	0	0	0	0	0	0
	0	0.0475556	0	0	0	0.0782222	0	0	0	0.0556054	0.0878924	0.0596413	0	0	0	0	0	0	0	0	0	0	0	0	0	0	0	0.0489051	0.0441606	0.0532847	0.0591241	0.0441606	0.0660584	0	0.0616788	0.048996	0.0437751	0.0682731	0.0574297	0.0594378	0	0	0	0	0	0	0	0	0
	0	0.0533333	0	0	0	0.076	0	0	0	0.0641256	0.0856502	0.0578475	0	0	0	0	0	0	0	0	0	0	0	0	0	0	0	0.05	0.0437956	0.0521898	0.0281022	0.0441606	0	0	0.0594891	0.051004	0.0409639	0.0674699	0.0582329	0.0590361	0	0	0	0	0	0	0	0	0
	0	0.0648889	0	0	0	0.0777778	0	0	0	0.0618834	0.0506726	0.0466368	0	0	0	0	0	0	0	0	0	0	0	0	0	0	0	0.0481752	0.0416058	0.0485401	0	0.0452555	0	0	0.0281022	0.0522088	0.0421687	0.0686747	0.0554217	0.0586345	0	0	0	0	0	0	0	0	0
	0	0.0715556	0	0	0	0.0795556	0	0	0	0.0690583	0.0475336	0.0434978	0	0	0	0	0	0	0	0	0	0	0	0	0	0	0	0.0492701	0.0408759	0.0510949	0	0.0474453	0	0	0	0.048996	0.0453815	0.0690763	0.0417671	0.0473896	0	0	0	0	0	0	0	0	0
	0	0.0786667	0	0	0	0.08	0	0	0	0.0668161	0	0	0	0	0	0	0	0	0	0	0	0	0	0	0	0	0	0.0489051	0.0416058	0.0463504	0	0.0489051	0	0	0	0.0481928	0.0441767	0.0658635	0.0417671	0.0361446	0	0	0	0	0	0	0	0	0
	0	0.08	0	0	0	0.0795556	0	0	0	0.0618834	0	0	0	0	0	0	0	0	0	0	0	0	0	0	0	0	0	0.0467153	0.0394161	0.0514599	0	0.050365	0	0	0	0.046988	0.0437751	0.0634538	0	0.0485944	0	0	0	0	0	0	0	0	0
	0	0.092	0	0	0	0.0831111	0	0	0	0.0363229	0	0	0	0	0	0	0	0	0	0	0	0	0	0	0	0	0	0.0463504	0.0394161	0.0569343	0	0.0383212	0	0	0	0.048996	0.0405622	0.0502008	0	0	0	0	0	0	0	0	0	0	0
	0	0.0982222	0	0	0	0.0817778	0	0	0	0	0	0	0	0	0	0	0	0	0	0	0	0	0	0	0	0	0	0.0448905	0.0390511	0.0536496	0	0.0226277	0	0	0	0.0518072	0.0317269	0.0349398	0	0	0	0	0	0	0	0	0	0	0
	0	0.0822222	0	0	0	0.0782222	0	0	0	0	0	0	0	0	0	0	0	0	0	0	0	0	0	0	0	0	0	0.0441606	0.0372263	0.0291971	0	0.0321168	0	0	0	0.0546185	0.0216867	0	0	0	0	0	0	0	0	0	0	0	0
	0	0.0506667	0	0	0	0.08	0	0	0	0	0	0	0	0	0	0	0	0	0	0	0	0	0	0	0	0	0	0.0412409	0.0368613	0	0	0	0	0	0	0.0546185	0.0208835	0	0	0	0	0	0	0	0	0	0	0	0
	0	0.0257778	0	0	0	0.084	0	0	0	0	0	0	0	0	0	0	0	0	0	0	0	0	0	0	0	0	0	0.0427007	0.0386861	0	0	0	0	0	0	0.0506024	0	0	0	0	0	0	0	0	0	0	0	0	0
	0	0	0	0	0	0.0884444	0	0	0	0	0	0	0	0	0	0	0	0	0	0	0	0	0	0	0	0	0	0.0430657	0.0427007	0	0	0	0	0	0	0.0461847	0	0	0	0	0	0	0	0	0	0	0	0	0
	0	0	0	0	0	0.092	0	0	0	0	0	0	0	0	0	0	0	0	0	0	0	0	0	0	0	0	0	0.0463504	0.0474453	0	0	0	0	0	0	0.0425703	0	0	0	0	0	0	0	0	0	0	0	0	0
	0	0	0	0	0	0.0955556	0	0	0	0	0	0	0	0	0	0	0	0	0	0	0	0	0	0	0	0	0	0.0467153	0.0529197	0	0	0	0	0	0	0.0393574	0	0	0	0	0	0	0	0	0	0	0	0	0
	0	0	0	0	0	0.106667	0	0	0	0	0	0	0	0	0	0	0	0	0	0	0	0	0	0	0	0	0	0.0492701	0.059854	0	0	0	0	0	0	0.0305221	0	0	0	0	0	0	0	0	0	0	0	0	0
	0	0	0	0	0	0.12	0	0	0	0	0	0	0	0	0	0	0	0	0	0	0	0	0	0	0	0	0	0.0481752	0.0591241	0	0	0	0	0	0	0.0253012	0	0	0	0	0	0	0	0	0	0	0	0	0
	0	0	0	0	0	0.121778	0	0	0	0	0	0	0	0	0	0	0	0	0	0	0	0	0	0	0	0	0	0.0489051	0.059854	0	0	0	0	0	0	0	0	0	0	0	0	0	0	0	0	0	0	0	0
	0	0	0	0	0	0.0968889	0	0	0	0	0	0	0	0	0	0	0	0	0	0	0	0	0	0	0	0	0	0.0514599	0.0463504	0	0	0	0	0	0	0	0	0	0	0	0	0	0	0	0	0	0	0	0
	0	0	0	0	0	0.0444444	0	0	0	0	0	0	0	0	0	0	0	0	0	0	0	0	0	0	0	0	0	0.0543796	0.0284672	0	0	0	0	0	0	0	0	0	0	0	0	0	0	0	0	0	0	0	0
	0	0	0	0	0	0	0	0	0	0	0	0	0	0	0	0	0	0	0	0	0	0	0	0	0	0	0	0.0551095	0.0266423	0	0	0	0	0	0	0	0	0	0	0	0	0	0	0	0	0	0	0	0
	0	0	0	0	0	0	0	0	0	0	0	0	0	0	0	0	0	0	0	0	0	0	0	0	0	0	0	0.0375912	0	0	0	0	0	0	0	0	0	0	0	0	0	0	0	0	0	0	0	0	0
	0	0	0	0	0	0	0	0	0	0	0	0	0	0	0	0	0	0	0	0	0	0	0	0	0	0	0	0.0291971	0	0	0	0	0	0	0	0	0	0	0	0	0	0	0	0	0	0	0	0	0
	0	0	0	0	0	0	0	0	0	0	0	0	0	0	0	0	0	0	0	0	0	0	0	0	0	0	0	0.0324818	0	0	0	0	0	0	0	0	0	0	0	0	0	0	0	0	0	0	0	0	0
