# Supplementary material for: Rabbit hindlimb kinematics and ground contact kinetics during the stance phase of gait
Source: PeerJ. 2022 Jun 17;10:e13611. doi: 10.7717/peerj.13611 (PMC9208372; doi:10.7717/peerj.13611)
Supplement: Supplemental Information 1 [file peerj-10-13611-s001.zip › ProcessedSummaryData/contact_area.xlsx]

## Sheet: Sheet1
Rabbit	8	8	8	8	8	8	8	8	8	9	9	9	9	9	9	9	9	15	15	15	15	15	15	15	15	15	15	16	16	16	16	16	16	16	16	17	17	17	17	17	17	18	18	18	18	18	18	18	18
Trial	1	8	12	13	11	15	16	19	25	9	15	16	8	12	24	28	30	4	5	12	19	21	7	8	11	15	20	5	7	8	12	19	9	14	17	7	22	23	8	9	13	1	2	4	20	6	7	11	13
Side (0=left, 1=right)	0	0	0	0	1	1	1	1	1	0	0	0	1	1	1	1	1	0	0	0	0	0	1	1	1	1	1	0	0	0	0	0	1	1	1	0	0	0	1	1	1	0	0	0	0	1	1	1	1
	0	0	0	0	0	0	0	0	0	0	0	0	0	0	0	0	0	0	0	0	0	0	0	0	0	0	0	0	0	0	0	0	0	0	0	0	0	0	0	0	0	0	0	0	0	0	0	0	0
	0.39	1.35	0.65	0.32	1.74	0.52	1.55	4.32	0.45	0.77	0.32	0.39	6.32	0.45	1.29	4.52	3.29	0.096	0.606	0.07	0.069	0.156	2.52	0.71	0.65	0.84	2.9	0.39	1.1	1.29	0.45	2.84	0.39	0.52	3.55	1.1	3.29	2.52	0.19	2.9	4	0.39	4.06	2.71	1.48	3.35	1.68	3.23	0.52
	3.94	3.42	0.13	3.94	5.68	4.58	6.19	5.74	1.35	3.81	2.77	0.45	10.26	4.97	4.39	7.81	8.9	0.741	1.663	0.781	0.456	0.617	6.84	4.52	6.26	5.16	8.39	3.48	4.77	3.48	2.65	5.23	3.29	3.55	5.55	3.16	5.35	4.52	0.77	4.52	6.52	2.77	5.55	5.87	3.55	5.61	3.87	6.19	5.23
	7.61	4.26	1.48	6.52	8.19	5.94	8.9	6.26	3.42	6.13	5.68	0.65	11.68	8.19	7.42	10	11.48	1.187	2.374	1.517	1.167	1.056	8.77	6.32	11.29	10.19	9.42	4.9	6.26	5.03	6.13	7.23	5.87	6	7.16	3.87	7.16	5.68	3.68	5.23	7.87	6.45	6.32	7.1	7.23	8.19	5.74	7.42	6.52
	9.61	4.97	6	7.68	9.16	6.71	9.61	5.48	4.65	6.9	8	0.65	11.61	10.26	7.81	10.65	10.65	1.511	2.789	1.961	1.658	1.401	9.03	6.97	12.45	12.32	10	5.94	6.19	5.68	7.23	9.03	6.84	6.9	7.81	4.9	8.19	6.13	4.97	5.74	8.58	8.45	7.42	7.61	8.58	8.26	6.58	8.13	7.1
	10	5.94	7.61	7.29	8.39	5.94	10.45	4.19	4.97	6.06	9.42	0.52	9.42	11.55	8.39	8.65	10.71	1.675	2.602	2.108	1.83	1.629	7.03	7.55	10.9	13.42	9.03	6.45	6.26	5.94	8.97	9.42	7.23	7.16	7.55	5.81	9.29	6.58	6.52	5.81	10.26	9.1	7.94	7.68	7.61	7.94	6.58	8.13	7.87
	9.29	5.29	8.06	7.16	7.55	7.1	10.26	3.29	4.97	5.55	9.55	0.58	7.55	11.68	7.74	7.81	10.13	1.504	2.39	2.186	1.842	1.701	6.26	6.9	10.19	13.16	8.32	7.16	6.52	6.26	8.9	9.23	7.61	7.35	6.77	7.48	8.65	6.13	6.84	6.13	10.58	8.97	7.87	7.29	6.77	7.68	6.77	8	7.48
	8.65	5.16	7.68	6.13	7.29	7.42	9.94	3.03	4.9	5.23	9.35	0.45	6.32	11.1	7.1	6.65	9.16	1.467	2.117	2.023	1.783	1.631	5.87	5.55	9.87	11.61	7.55	7.48	7.03	7.23	9.35	9.1	8.32	7.35	5.94	8.26	8.77	5.81	7.16	6.77	9.94	8.84	7.1	6.9	6.97	7.29	6.65	7.68	7.61
	7.1	5.23	6.58	5.35	6	6.71	8.9	2.32	4.45	4.19	8.52	3.29	5.55	10.65	6.32	5.55	7.16	1.484	2.095	1.761	1.615	1.504	5.48	5.55	9.35	10	7.03	7.1	7.55	7.48	8.97	8.77	7.61	7.03	5.74	7.81	8.06	5.61	7.16	7.16	8.9	7.94	6.9	6.19	6.19	6.58	6.39	7.68	6.58
	6.26	6	5.61	3.94	4.58	6.77	8.58	1.87	4	3.94	7.94	6.65	4.45	9.16	5.48	4.9	6.13	1.47	1.844	1.429	1.528	1.35	5.03	5.03	8.45	8.52	6.65	6.13	7.16	6.65	8.71	8.13	7.61	6.39	5.48	7.81	7.94	4.9	6.77	7.55	7.87	7.35	6.84	5.68	5.16	5.94	5.81	7.16	4.77
	5.1	5.94	4.65	3.16	4.13	6.13	7.55	2.26	3.61	2.65	7.48	8.45	3.29	8.77	4.9	4.52	5.29	1.428	1.49	1.141	1.473	1.235	4.13	4.52	7.35	7.48	5.74	5.55	6.65	5.94	8.45	7.48	6.97	6.13	4.97	8.19	7.35	4.19	6.13	7.23	7.1	6.97	7.1	5.35	4.65	5.29	5.74	6.19	4.13
	4.26	6.26	4.19	2.97	3.55	6.06	6.71	2.58	3.48	2.45	7.61	8.84	2.97	7.48	4.65	4.13	4.65	1.389	0.854	0.971	1.345	1.234	4.13	4.32	6.39	5.81	5.1	4.52	6.39	5.42	8.19	6.65	6.26	5.42	4.45	7.29	7.03	3.55	5.68	7.29	6.58	6.58	6.13	5.35	4.58	4.97	5.1	5.68	3.35
	4.13	6.19	3.68	2.77	3.29	5.61	6.39	0.26	3.61	2.06	7.23	9.1	3.03	7.42	4.71	4.32	4.45	1.351	0.154	0.896	1.255	1.241	4.19	4.39	5.48	4.97	4.39	5.29	7.29	5.1	7.48	6.71	5.35	5.03	4.58	6.71	6.39	3.1	5.16	6.32	5.81	4.45	5.81	5.23	4.52	4.77	5.1	5.29	2.9
	3.68	6.71	3.1	2.97	3.23	5.42	6.06	0	3.68	1.94	6.52	9.55	2.9	6.39	4.9	4.19	3.81	1.274	0	0.894	1.127	1.216	4.32	4.45	4.77	4.26	3.94	5.42	7.42	4.32	7.16	6.26	4.45	4.77	4.32	6.52	5.29	2.97	4.71	5.61	4.97	0.26	5.1	4.77	4.45	4.71	4.19	5.16	3.55
	3.42	6.71	2.06	2.97	3.03	5.16	5.16		3.81	1.81	5.81	8.19	2.52	5.16	4.97	4.45	3.55	1.207		0.854	1.081	1.089	3.94	4.32	3.48	4	3.94	5.23	7.1	4.26	7.1	5.87	4.58	4.9	4	6.58	5.03	2.97	4.58	5.29	4.45	0.13	4.97	4.39	4.52	4.9	3.74	4.32	3.68
	3.42	7.23	0	2.84	3.29	5.42	4.52		4.06	1.87	5.81	7.29	2.71	4.58	4.58	4.65	2.45	1.133		0.776	1.035	0.881	2.77	3.42	1.35	3.94	3.74	5.61	6.45	3.42	6.26	5.42	3.74	4.45	3.16	6.06	4.77	2.97	4.45	4.65	4.06	0	4.77	3.42	4.32	3.35	2	3.35	2.97
	3.42	7.48		2	0.84	5.29	3.87		4	2.45	5.55	6.9	2.65	3.87	4.06	4.58	0.45	1.109		0.696	0.951	0.347	1.03	0.77	0.97	3.74	4.13	5.48	6.32	3.48	5.74	4.84	3.94	4.19	1.42	5.29	4.58	2.84	4.06	4.26	4.13		4.06	1.55	3.03	0.45	0.19	0.39	1.87
	3.23	6.84		0.58	0	4.97	3.68		3.35	2.77	4.84	6.06	1.23	3.55	2	4.45	0	1.093		0.409	0.884	0.062	0	0.32	0	3.35	4.19	5.55	5.68	2.77	5.29	4.71	3.55	4.26	0.06	5.42	4.58	2.9	4.06	3.81	4.19		4	0	0.77	0	0	0.06	0
	3.1	6.39		0.06		4.65	3.23		2.13	3.03	4.58	5.87	0.19	4.26	0.13	4.13		1.161		0.05	0.836	0		0		3.03	4	5.42	5.55	2.9	5.16	4.39	3.55	4.45	0	5.23	4.58	2.9	3.87	3.35	3.94		3.94		0			0
	2.9	5.74		0		4.39	2.84		0.9	3.23	4.45	4.97	0	4.39	0	1.61		1.195		0	0.773					1.74	4.13	5.74	4.71	2.9	4.77	4.06	2.97	4		4.9	4.26	3.03	4	3.48	3.81		3.35
	2.9	4.39				3.94	2.58		0	3.35	4.13	4.84		3.03		0		1.152			0.772					0.9	3.87	5.55	4.52	2.84	4.19	3.55	2.84	4.19		5.29	4.45	2.97	4	3.48	3.74		1.35
	1.68	3.23				3.87	2.9			3.23	4	4.39		0.13				0.891			0.876					0	2.13	4.97	4.65	2.65	4.39	3.48	2.71	4.13		4.84	4.45	3.1	4.13	3.61	3.61		0.52
	0.19	2.9				3.74	3.03			3.35	3.94	4.06		0				0.278			0.944						0.45	5.16	4.9	2.84	4.45	4.06	2.77	3.61		4.39	4.58	3.1	3.81	3.42	3.68		0
	0	3.35				3.61	3.03			3.48	4.06	3.55						0.065			1.02						0	4.71	4.77	2.52	4.26	4.39	2.84	3.35		4.32	4.65	2.65	2.52	3.81	3.68
		2.84				3.48	2.71			3.68	4.26	2.97						0			1.033							4.9	4.65	2.39	4.39	4.39	2.84	3.1		4.13	4.45	2.71	0.77	3.68	3.68
		3.29				3.74	2.45			3.68	4.71	2.71									0.914							4.39	4.71	2.32	4.39	4.52	2.97	2.39		4.06	4.45	2.52	0.19	3.81	4.32
		3.1				3.87	0.77			3.61	4.77	2.9									0.199							4.65	4.52	2.26	4.32	4.32	2.84	0.45		4.13	4.77	0.52	0	4	4.52
		2.65				3.94	0.32			3.74	5.03	2.9									0							4.32	4.39	2.19	4.71	4.06	3.03	0.26		4.19	4.9	0		4	4.71
		2.71				4	0			3.81	4.84	3.1																4.45	4.26	2.13	4.65	3.61	2.45	0.06		4.06	4.84			4.19	5.42
		2.9				4				3.23	4.52	3.03																4.06	4.26	2.06	4.71	3.35	0.58	0		3.87	4.71			4.32	5.1
		2.84				3.81				3.74	2.97	2.39																4.32	4.58	2.06	4.45	2.19	0			3.94	4.52			4.52	3.87
		2.84				3.16				3.68	0.32	0.26																4.06	4.45	1.81	4.39	0				4.13	3.81			4.97	2.52
		2.77				0.58				4.19	0	0																3.61	4.13	2.06	4.45					4.06	1.87			4.77	0
		3.29				0				3.48																		3.55	4.19	1.94	4.06					3.94	0.52			4.06
		3.23								0.71																		3.35	4.32	1.81	3.61					3.68	0			2.19
		3.55								0																		3.42	4.19	1.74	1.16					3.68				0.32
		4.06																										3.29	4.52	0.65	0.19					3.68				0
		2.84																										3.68	4.9	0	0					3.61
		0.58																										3.23	5.03							3.81
		0																										3.23	4.97							3.74
																												3.42	4.97							3.16
																												3.94	5.03							2.06
																												3.87	5.03							1.03
																												4.19	5.1							0.26
																												4.32	4.45							0
																												4.26	4
																												4.26	2
																												3.81	0.32
																												2.84	0
																												1.1
																												0.71
																												0
