# Supplementary material for: Rabbit hindlimb kinematics and ground contact kinetics during the stance phase of gait
Source: PeerJ. 2022 Jun 17;10:e13611. doi: 10.7717/peerj.13611 (PMC9208372; doi:10.7717/peerj.13611)
Supplement: Supplemental Information 1 [file peerj-10-13611-s001.zip › ProcessedSummaryData/foot_angle.xlsx]

## Sheet: Sheet1
Rabbit	8	8	8	8	8	8	8	8	8	9	9	9	9	9	9	9	9	15	15	15	15	15	15	15	15	15	15	16	16	16	16	16	16	16	16	17	17	17	17	17	17	18	18	18	18	18	18	18	18
Trial	1	8	12	13	11	15	16	19	25	9	15	16	8	12	24	28	30	4	5	12	19	21	7	8	11	15	20	5	7	8	12	19	9	14	17	7	22	23	8	9	13	1	2	4	20	6	7	11	13
Side (0=left, 1=right)	0	0	0	0	1	1	1	1	1	0	0	0	1	1	1	1	1	0	0	0	0	0	1	1	1	1	1	0	0	0	0	0	1	1	1	0	0	0	1	1	1	0	0	0	0	1	1	1	1
	20.926	25.1697	36.4471	19.3992	31.4933	12.792	19.642	17.916	25.6986	19.3362	25.348	24.4458	11.0813	15.0563	25.3765	23.5208	21.6031	24.691	35.7433	30.2454	27.0393	29.0435	19.892	29.7338	25.3348	25.2418	35.0631	17.342	12.1591	12.6402	10.2923	15.7904	24.9514	19.9713	27.3386	11.2975	9.11759	10.2923	8.24679	6.64166	12.0182	35.1558	20.6627	30.4001	7.26228	36.0168	34.8918	31.1483	21.1824
	22.2507	22.698	31.0996	24.3783	29.5277	11.1305	18.1262	18.1262	24.4325	19.0591	22.0376	29.1364	11.9318	17.0907	22.6822	17.2295	21.9795	17.342	29.9706	22.4311	20.9441	26.0183	13.7872	24.0459	21.7898	19.4282	29.2377	14.2117	9.83511	10.6869	9.95867	14.3864	18.026	16.1335	22.1067	9.31858	8.76596	9.70497	8.62676	4.74551	9.4436	29.4648	14.2881	27.0608	4.561	25.5486	30.9528	27.998	17.6885
	23.6311	20.2263	34.1385	31.5537	28.1125	8.60302	19.0458	16.9541	22.5315	23.0721	18.7272	25.7979	12.2957	13.2282	23.5632	15.41	19.4282	13.1603	21.4013	23.344	22.2374	22.7028	15.243	26.1026	20.5443	11.2975	27.5008	11.0813	7.51112	8.73355	9.62499	12.9823	11.1006	12.2957	16.8748	7.33966	8.41433	9.11759	9.00673	2.84936	6.86897	27.5416	16.3775	24.6121	11.5222	23.0397	29.7338	28.5993	23.487
	27.3259	20.6839	35.3427	37.5714	27.7473	9.14976	13.5582	18.7295	24.263	25.6787	19.8132	24.5214	17.342	14.024	20.3114	16.5949	23.6179	13.4363	26.5537	24.3296	20.3981	23.187	12.621	27.4632	21.9795	12.5165	29.3467	10.1707	8.48044	8.19383	10.249	13.3758	10.1907	12.5204	17.0193	8.9441	7.8274	8.69042	10.7102	2.80326	6.28336	28.0613	19.1218	23.6179	10.6072	21.113	34.3195	29.1565	24.9325
	33.4558	21.1414	37.957	41.8581	26.5537	9.00673	16.324	22.5315	27.4632	30.6209	20.8993	23.6838	21.5836	14.024	27.0014	15.9333	27.5416	16.9155	28.9399	24.9325	23.6911	24.2163	13.2863	30.6076	21.6031	12.5165	32.7887	9.26003	9.44976	7.65411	10.8731	13.7694	9.28073	12.7452	17.1639	10.5485	7.24047	8.26324	12.4136	2.75716	5.69775	30.9528	20.2708	27.0608	16.9155	18.8128	35.527	30.1625	30.5187
	37.7278	21.8	47.4931	51.8962	29.5004	9.29737	16.2081	29.7338	30.2454	30.6209	21.1569	22.6955	25.0055	18.788	29.7338	19.4282	34.3195	18.0224	35.527	32.9586	26.5537	27.11	15.243	41.2745	27.5008	10.479	38.8194	9.26003	10.2655	8.92279	12.4485	15.9306	8.69909	13.6337	19.5717	10.0779	9.37095	8.69042	15.4183	3.67745	6.34314	37.7652	20.9441	33.3556	17.7327	24.4325	41.6233	33.3556	37.3949
	43.115	22.4586	56.7976	60.5973	34.4501	8.11744	17.4628	34.5518	35.4064	35.3138	21.4145	21.803	32.1141	24.5263	36.0168	20.0597	41.1757	26.0183	40.2261	40.591	31.5966	29.8878	16.4923	50.9995	30.2454	9.44976	43.4418	9.26003	11.0813	10.1915	14.024	18.0918	8.11744	14.5223	21.9795	9.60718	11.5014	9.11759	18.423	4.59773	6.98852	49.135	24.5263	37.5581	25.0722	29.8878	47.554	39.1968	43.2
	49.9734	23.4522	63.0389	67.8695	39.5493	12.2128	19.0816	46.5383	38.4902	40.1822	24.2146	23.0721	41.81	25.452	42.0542	22.7708	50.4678	34.0086	47.2214	52.1156	38.6494	37.8645	20.4211	61.4682	37.2934	12.1591	52.6867	12.9177	10.5384	9.5469	16.5528	23.2618	9.80943	15.4499	27.5197	11.5827	14.7966	12.3148	23.3563	5.14774	9.53546	56.3008	27.0608	42.5704	35.9315	36.8594	53.3566	43.2542	54.1531
	57.8085	24.4458	72.1266	77.2014	48.3568	12.2128	22.1919	58.6624	44.2459	47.7298	27.0147	26.567	48.3568	34.9813	48.7056	26.5537	56.6024	40.2261	56.6024	59.0273	44.1086	40.4519	25.5908	73.4878	45.7749	14.562	58.1002	16.5753	9.99546	8.90232	19.0816	28.4318	11.5014	16.3775	33.0599	13.5582	18.0918	15.512	28.2896	5.69775	12.0824	65.4538	31.1483	50.0329	44.9901	43.2	59.6479	50.0329	61.1805
	63.4396	23.7721	83.3927	85.7384	56.0318	13.3365	26.5537	72.2474	52.8978	47.9392	31.7241	27.8993	54.0486	38.6494	58.6624	36.6455	69.559	54.9988	67.3718	68.8671	53.1208	48.5667	29.8649	85.9789	55.9944	17.0085	69.8212	17.3234	12.421	12.0221	20.4357	32.5387	12.1233	20.7248	40.2017	16.136	20.5062	18.1535	33.5453	7.81793	15.4059	78.6826	40.8451	58.2316	58.2316	51.9018	67.1011	60.2463	71.1673
	71.0086	23.0985	95.7999	94.0925	61.6905	18.423	27.0393	86.7534	57.7622	52.9308	36.4335	28.7698	62.8701	48.2608	65.8125	44.2459	78.0483	64.4776	77.585	81.8627	59.4614	54.3143	37.0823	99.9447	65.368	18.423	76.7519	18.0715	14.8464	15.1419	21.7898	36.6455	12.7452	25.0722	47.3435	18.7139	22.9205	20.7951	38.801	9.9381	18.7295	88.7998	43.3988	64.4776	63.9619	58.3835	78.9224	67.4711	78.4324
	77.4769	24.4607	105.132	105.74	73.1053	19.7105	35.7784	102.089	64.8467	54.6928	42.9756	33.979	73.0646	55.6606	73.9014	50.9995	87.8321	75.6696	83.4109	87.5036	68.4205	60.0923	42.7587	109.33	76.7519	23.6179	85.7567	21.787	16.459	17.5076	26.179	40.0222	16.2661	30.4253	57.7669	22.0019	27.7298	25.7841	46.6873	12.8028	23.079	99.0843	51.7004	69.7093	73.8788	68.6739	85.0233	77.4636	92.4831
	88.3218	25.8229	115.624	118.165	82.271	20.5443	39.6575	117.026	71.5571	58.3288	49.5176	38.5035	76.2561	63.938	83.7671	58.3156	96.334	84.2824	93.1157	99.654	77.7277	68.4205	48.0031	118.296	84.6037	27.0608	93.2955	25.5025	18.0715	19.8734	30.5682	43.3988	19.7871	35.7784	68.1904	25.29	32.5391	30.7732	54.5737	15.6674	27.4285	115.555	57.2557	78.2242	87.6559	75.9561	96.0663	91.2123	97.7591
	95.2014	27.6819	122.744	120.556	92.8091	23.3225	47.9259	123.107	77.2349	62.0536	53.8156	44.278	89.9934	71.5571	92.0389	64.9079	105.94	94.6606	102.523	106.255	86.2617	77.7277	56.9203		96.334	35.2618	102.752	28.1271	20.9048	22.9578	36.2726	48.7237	24.3635	40.3842	78.541	29.4846	36.9537	34.2285	61.764	19.5575	33.6773		61.3808	84.2824	99.4564	87.5565	103.731	94.8582	107.645
	103.248	29.541			104.692	27.4632	52.4865		83.4109	63.4396	58.1135	47.7962	100.614	81.1509	102.752	72.2474	119.144	105.345	111.796	113.351	95.8201	82.5614	63.4264		106.215	38.6494	111.61	30.7517	23.738	26.0422	41.977	54.0486	28.9399	44.9901	88.8916	33.6793	41.3683	37.6838	68.9543	23.4475	39.9261		71.9316	94.7574	105.775	96.0663	114.071	103.731	118.606
	115.168	30.4502			115.791	30.7732	57.9856		92.1546	66.1447	63.4623	54.587	107.015	87.5565	109.978	80.3551	120.109	114.619	115.636	120.758	102.006	89.9934	72.2474		116.991	44.1597	120.959	32.2155	27.5279	29.551	46.2224	58.9933	34.3676	50.0392	99.6596	36.5484	47.5829	44.4222	73.426	28.4223	44.6576		78.4579	100.198	115.509	110.951	118.068	112.438	126.427
	119.659	31.3594			122.531	36.2432	62.094		98.5776	66.6709	68.811	59.748	114.533	95.9407	117.843	88.9517		121.473	118.763		109.174	94.7574	80.3551		123.174	50.955	122.001	33.6793	31.3177	33.0599	50.4678	63.938	39.7952	55.0883	110.428	39.4174	53.7975	51.1607	77.8977	33.397	49.3891		87.7026	106.922	119.6	120.575		120.758	132.706
	126.733	35.268				41.2745	71.2333		109.794	71.2466	75.3435	67.0728		106.582	120.959	95.0959					113.046	103.755	87.9107			57.2557		36.8133	34.6394	37.8151	52.2582	69.5358	45.1315	63.3227	119.149	44.4033	58.8677	56.82	86.4523	38.4774	55.2623		94.8582	113.351		126.023
	127.952	39.1765				45.6974	76.4565		116.56	72.5874	81.8759	69.5723		110.951		103.293					121.155	107.695	95.1882			62.9193		39.9472	37.9611	42.5704	54.0486	75.1337	50.4678	71.5571	127.871	49.3891	63.938	62.4793	95.0069	43.5579	61.1356		101.763
		42.6867				50.9995	81.8627		119.74	74.4814	87.914	76.7071				113.065						114.071	104.99			72.2916		42.4686	39.4613	44.1954	59.2401	80.9125	55.9243	77.484		50.7523	70.5864	71.4172	100.9	48.6474	67.3691		107.695
		46.1969				58.3156	86.9804			77.6977	93.9521	84.1995				119.977						120.959	110.669			78.4579		44.9901	40.9615	45.8204	64.4315	86.6913	61.3808	83.4109		52.1156	77.2349	80.3551	106.793	53.7369	73.6026		116.56
		49.749				64.3505	96.6483			83.7803	99.6075	92.0522										126.427	120.959			85.5084		48.706	45.4255	49.9345	69.0817	93.3467	67.8654	92.3575		55.9965	83.6141	85.7359	110.531	60.9636	78.5684		124.62
		53.3011				72.2082	104.738			83.1244	105.263	96.8889										128.826	127.053			94.4783		52.422	49.8895	54.0486	73.732	100.002	74.35	101.304		59.8774	89.9934	91.1168	114.27	68.1904	83.5341
		58.3703				79.6878	111.292			87.9969	109.858	102.855														102.166		53.3682	53.0952	58.484	79.5291	104.216	81.6208	109.387		63.939	98.8664	98.2307		75.1839	87.8443
		63.4396				89.0223	115.791			92.1279	114.452	111.639														108.753		54.3143	56.3008	62.9193	85.3262	108.43	88.8916	117.47		68.0006	107.739	105.345		82.1775	92.1546
		66.2036				94.7574				96.2329	122.865	115.718														115.672		57.6255	60.6377	66.1078	91.3531	111.785	96.1908	120.857		71.0952	111.668	111.446		87.2084	97.2285
		68.9676				103.343				102.316	131.278	119.754														119.74		60.9366	64.9746	69.2964	97.38	115.14	103.49	124.245		74.1897	115.597	117.548		92.2393	102.302
		73.3543				106.694				104.289		114.913																65.1862	69.7528	72.3339	101.733	119.413	110.258			77.6049	119.776	120.617		97.2025	106.667
		77.741				118.119				111.456																		69.4358	74.531	75.3714	106.085	123.686	117.026			81.0201	123.955	123.686		102.166	111.032
		81.4584				125.055				116.155																		72.8337	78.7714	80.8941	110.613		121.638			84.0512	127.618	129.704		106.981	115.193
		85.1759				129.049				120.825																		76.2316	83.0118	86.4168	115.14		126.25			87.0823	131.281	135.722		111.796	119.353
		91.5451																										79.0471	85.3572	88.8146	118.968					90.5808	136.161			116.56	123.925
		97.9144																										81.8627	87.7026	91.2123	122.795					94.0793	141.041			121.324	128.497
		103.179																										84.7593	92.8331	96.2582						97.9811				124.507
		108.443																										87.6559	97.9636	101.304						101.883				127.69
		115.007																										90.0177	103.73	104.867						108.36
		121.571																										92.3795	109.497	108.43						114.838
		127.568																										97.6406	112.015							117.649
		133.566																										102.902	114.533							120.461
		121.376																										106.038	118.5							125.375
																												109.174	122.467							130.288
																												111.11	126.825
																												113.046	131.182
																												118.366	134.557
																												123.686	137.933
																												124.153
																												124.62
																												128.632
																												132.643
