# Supplementary material for: Rabbit hindlimb kinematics and ground contact kinetics during the stance phase of gait
Source: PeerJ. 2022 Jun 17;10:e13611. doi: 10.7717/peerj.13611 (PMC9208372; doi:10.7717/peerj.13611)
Supplement: Supplemental Information 1 [file peerj-10-13611-s001.zip › ProcessedSummaryData/peak_pressure.xlsx]

## Sheet: peak_pressure
Rabbit	8	8	8	8	8	8	8	8	8	9	9	9	9	9	9	9	9	15	15	15	15	15	15	15	15	15	15	16	16	16	16	16	16	16	16	17	17	17	17	17	17	18	18	18	18	18	18	18	18
Trial	1	8	12	13	11	15	16	19	25	9	15	16	8	12	24	28	30	4	5	7	8	11	12	15	19	20	21	5	7	8	9	12	14	17	19	7	8	9	13	22	23	1	2	4	6	7	11	13	20
Side (0=left, 1=right)	0	0	0	0	1	1	1	1	1	0	0	0	1	1	1	1	1	0	0	1	1	1	0	1	0	1	0	0	0	0	1	0	1	1	0	0	1	1	1	0	0	0	0	0	1	1	1	1	0
	0.0648889	0.04	0.0568889	0.02	0.0435556	0.0817778	0.0497778	0.122222	0.0493333	0.0394619	0.0529148	0.061435	0.104933	0.0304933	0.0556054	0.110762	0.108072	0.182424	0.0372727	0.193939	0.0893939	0.0306061	0.0281818	0.0545455	0.0245455	0.0336364	0.0769697	0.0244526	0.0427007	0.0474453	0.0281022	0.0437956	0.0572993	0.0616788	0.129927	0.0971888	0.0457831	0.422088	0.0582329	0.0939759	0.102008	0.155385	0.0915385	0.0411538	0.085	0.0742308	0.359615	0.0276923	0.104615
	0.0697778	0.0706667	0.0768889	0.0755556	0.084	0.0853333	0.0697778	0.193333	0.0475556	0.0668161	0.0623318	0.0878924	0.136771	0.0663677	0.117937	0.2	0.238117	0.117576	0.0775758	0.260606	0.220606	0.10303	0.0966667	0.0572727	0.0636364	0.103636	0.10303	0.070438	0.136496	0.0715328	0.0562044	0.0726277	0.0777372	0.0839416	0.166423	0.124096	0.126104	0.193976	0.181928	0.146586	0.220884	0.0984615	0.109231	0.104231	0.145769	0.197308	0.167692	0.100769	0.0734615
	0.0951111	0.0942222	0.0937778	0.118667	0.147556	0.149333	0.0742222	0.254222	0.125333	0.0802691	0.0748879	0.0878924	0.175336	0.0838565	0.210762	0.21435	0.321973	0.139697	0.195152	0.293636	0.318182	0.126667	0.221515	0.101515	0.122727	0.206061	0.134545	0.114234	0.168978	0.132117	0.133942	0.0770073	0.0875912	0.153285	0.189051	0.154217	0.192771	0.317671	0.315261	0.153012	0.278313	0.169231	0.170769	0.17	0.211923	0.305385	0.162692	0.214615	0.106923
	0.128889	0.0924444	0.0875556	0.143111	0.196	0.163111	0.0822222	0.309778	0.0977778	0.0991031	0.0986547	0.0959641	0.196413	0.124215	0.246637	0.199103	0.338565	0.173939	0.153939	0.323939	0.377576	0.172424	0.298485	0.144848	0.156667	0.244545	0.164545	0.123723	0.183577	0.181752	0.160949	0.124088	0.0967153	0.214599	0.206934	0.153012	0.238153	0.352209	0.345783	0.0955823	0.283936	0.287308	0.207692	0.209615	0.286154	0.379615	0.203077	0.272692	0.108077
	0.166667	0.0853333	0.136	0.166222	0.226667	0.163111	0.0808889	0.295111	0.120444	0.113453	0.135426	0.0641256	0.209865	0.122422	0.286099	0.261883	0.43991	0.202121	0.154545	0.330909	0.294545	0.227576	0.350303	0.15303	0.200606	0.254545	0.190303	0.124088	0.177737	0.196715	0.148905	0.116058	0.109854	0.278467	0.225912	0.15502	0.245382	0.367068	0.280723	0.0975904	0.202008	0.383462	0.235	0.179615	0.362692	0.391538	0.206923	0.305769	0.168462
	0.197778	0.084	0.192	0.176	0.236444	0.181333	0.110667	0.303111	0.108	0.126457	0.161435	0.058296	0.200897	0.120628	0.318386	0.3	0.511211	0.230606	0.161515	0.342121	0.311515	0.25303	0.402121	0.148182	0.222727	0.261818	0.206061	0.112774	0.162774	0.191606	0.129927	0.099635	0.125912	0.283212	0.229927	0.143373	0.289558	0.339759	0.185141	0.0698795	0.184337	0.381538	0.263846	0.126154	0.395385	0.385	0.211538	0.314231	0.2
	0.241333	0.0826667	0.183556	0.189333	0.231556	0.221778	0.156	0.293778	0.130222	0.119283	0.175785	0.0627803	0.178027	0.138565	0.327354	0.291928	0.541704	0.280909	0.181515	0.328788	0.280303	0.228485	0.386667	0.121212	0.242424	0.263636	0.208182	0.0843066	0.14854	0.15219	0.0974453	0.0956204	0.135036	0.263139	0.239051	0.106827	0.295582	0.276305	0.156627	0.0911647	0.156225	0.268462	0.273846	0.103077	0.376538	0.295769	0.187308	0.298846	0.227692
	0.268444	0.0817778	0.136889	0.205333	0.225333	0.224	0.181778	0.292	0.147111	0.093722	0.178924	0.0475336	0.165919	0.165471	0.319731	0.255157	0.510314	0.31697	0.190909	0.327273	0.403333	0.208788	0.35303	0.117576	0.240606	0.25	0.213636	0.14562	0.134307	0.105839	0.0817518	0.109489	0.161314	0.211679	0.247445	0.0851406	0.295181	0.198795	0.171486	0.110442	0.124096	0.271923	0.250769	0.1	0.238077	0.198462	0.178846	0.221538	0.256154
	0.276889	0.0946667	0.084	0.205333	0.232	0.230667	0.199556	0.265778	0.166667	0.0865471	0.167713	0.0789238	0.142601	0.18565	0.295067	0.252915	0.439013	0.335455	0.185455	0.248788	0.419697	0.192727	0.287273	0.119697	0.22697	0.227576	0.226364	0.184672	0.105839	0.133942	0.0941606	0.131387	0.174818	0.226277	0.256204	0.0951807	0.227309	0.118876	0.172289	0.138153	0.0783133	0.297308	0.206538	0.0942308	0.19	0.168462	0.163846	0.209615	0.256538
	0.281333	0.0937778	0.0248889	0.201778	0.206667	0.232444	0.221778	0.233333	0.168	0.0668161	0.158296	0.0793722	0.134529	0.196861	0.2713	0.243946	0.358296	0.345152	0.181515	0.166364	0.449394	0.188182	0.249091	0.138485	0.210909	0.213333	0.22303	0.206569	0.10292	0.155109	0.118248	0.15365	0.190876	0.229562	0.24927	0.109237	0.137751	0.164659	0.174297	0.15743	0	0.234615	0.167308	0.0953846	0.192692	0.164231	0.15	0.185385	0.241154
	0.282222	0.101778	0.0706667	0.185333	0.192	0.224	0.236	0.165333	0.163556	0.0784753	0.144395	0.0910314	0.109417	0.196413	0.246637	0.235426	0.289686	0.331515	0.17303	0.161818	0.348485	0.186061	0.183636	0.150606	0.207273	0.209091	0.206364	0.217883	0.117883	0.162774	0.120803	0.170438	0.20219	0.232847	0.237226	0.117269	0.0662651	0.189157	0.17751	0.177108	0	0.301538	0.166538	0.0957692	0.181538	0.163462	0.143846	0.168846	0.236538
	0.284889	0.116444	0.112889	0.169333	0.194667	0.177333	0.239556	0.0417778	0.171111	0.0587444	0.143498	0.109865	0.0928251	0.191031	0.243498	0.232735	0.266368	0.315455	0.201818	0.114242	0.0748485	0.186364	0.148182	0.163939	0.196364	0.227273	0.191515	0.173723	0.137226	0.172993	0.132482	0.173723	0.205109	0.240146	0.221898	0.124498	0.0630522	0.209639	0.180723	0.175502	0	0.165769	0.173077	0.101923	0.188077	0.165769	0.146154	0.168846	0.235
	0.280889	0.107556	0.193778	0.192	0.179111	0.117333	0.236444	0	0.208444	0.0506726	0.150673	0.117489	0.0775785	0.178475	0.255605	0.23991	0.253812	0.282727	0.252424	0.0430303	0	0.196364	0.121212	0.169091	0.185152	0.232727	0.181515	0.174088	0.147445	0.173358	0.139416	0.175547	0.207664	0.238686	0.214599	0.137751	0.0586345	0.217671	0.179116	0.178715	0	0.065	0.173846	0.105	0.209231	0.184231	0.14	0.186154	0.235769
	0.272444	0.104	0.253778	0.194222	0.169778	0.0875556	0.231556	0	0.227111	0.073991	0.146188	0.13139	0.0748879	0.167713	0.242152	0.272197	0.206278	0.251212	0.247576	0	0	0.195758	0.0866667	0.174545	0.175758	0.225758	0.176364	0.178832	0.14927	0.162044	0.138686	0.171533	0.205474	0.25073	0.19854	0.138554	0.039759	0.226506	0.171084	0.169478	0	0.0492308	0.161154	0.0938462	0.221923	0.180385	0.135769	0.196154	0.206154
	0.250667	0.104	0.290222	0.179111	0.177333	0.0373333	0.225778	0	0.243556	0.0641256	0.151121	0.133184	0.070852	0.15426	0.227354	0.292377	0.0874439	0.203939	0.124545	0	0	0.172121	0.0454545	0.175455	0.162121	0.200909	0.17303	0.177372	0.150365	0.15292	0.141241	0.164599	0.19635	0.181022	0.186496	0.131727	0.0441767	0.231325	0.163855	0.161044	0	0.0511538	0.145	0.0853846	0.15	0.145769	0.233846	0.178846	0.185
	0.247556	0.100889	0.297778	0.110667	0.0568889	0.0951111	0.212444	0	0.228889	0.0717489	0.163229	0.129596	0.0641256	0.14574	0.186099	0.284753	0.0457399	0.0669697	0.0827273	0	0	0.148485	0.03	0.18	0.154848	0.10303	0.186364	0.170073	0.144161	0.148905	0.144526	0.15	0.193796	0.339416	0.177007	0.121687	0.0497992	0.224498	0.159839	0.153815	0	0.0434615	0.115385	0.0380769	0.220769	0.05	0.194231	0.0576923	0.0592308
	0.243111	0.115556	0.301333	0.0244444	0	0.122667	0.192444	0	0.212	0.0784753	0.158296	0.143946	0.0381166	0.140807	0.0721973	0.252915	0	0	0.0551515	0	0	0.0851515	0	0.17697	0.133333	0.0330303	0.196364	0.166788	0.136496	0.140876	0.143431	0.140146	0.209854	0.20292	0.168978	0.111647	0.0674699	0.214859	0.155422	0.143373	0	0.05	0.0976923	0	0.0492308	0	0.122692	0.0734615	0.0419231
	0.223111	0.121778	0.296889	0.0653333	0	0.147111	0.181778	0	0.142667	0.0874439	0.152466	0.157848	0.0242152	0.147982	0.0843049	0.229148	0	0	0	0	0	0.128788	0	0.171818	0.0845455	0	0.202424	0.162774	0.123358	0.138686	0.145985	0.130657	0.221533	0.140876	0.167153	0.103213	0.0939759	0.207229	0.142169	0.13494	0	0	0.0880769	0	0.0411538	0	0	0	0
	0.212444	0.0928889	0.285333	0	0	0.125778	0.168444	0	0.0311111	0.0964126	0.134081	0.144843	0	0.15157	0.029148	0.0623318	0	0	0	0	0	0	0	0.170606	0.0381818	0	0.192727	0.160584	0.112409	0.132117	0.144161	0.125912	0.230292	0.0791971	0.163139	0.0991968	0.114056	0.197189	0.137349	0.131325	0	0	0.0665385	0	0.0411538	0	0	0	0
	0.208444	0.0826667	0.228444	0	0	0.0915556	0.16	0	0	0.0932735	0.135874	0.149776	0	0.0865471	0.029148	0	0	0	0	0	0	0	0	0.19303	0.0312121	0	0.159697	0.15365	0.106934	0.131387	0.143431	0.128467	0.243431	0.0609489	0.162409	0.101205	0.127711	0.191566	0.127711	0.133333	0	0	0.0515385	0	0.0407692	0	0	0	0
	0.139556	0.0813333	0.140889	0	0	0.0804444	0.167556	0	0	0.0941704	0.131839	0.132287	0	0.0762332	0	0	0	0	0	0	0	0	0	0.215152	0	0	0.089697	0.145985	0.107664	0.125182	0.145255	0.133942	0.247445	0.0470803	0.163869	0.102811	0.13494	0.173896	0.128112	0.14257	0	0	0.0261538	0	0	0	0	0	0
	0.0297778	0.08	0.0675556	0	0	0.0986667	0.180444	0	0	0.0950673	0.134978	0.126457	0	0.0381166	0	0	0	0	0	0	0	0	0	0.227273	0	0	0.0718182	0.139416	0.113869	0.128467	0.14708	0.135036	0.245255	0	0.166788	0.104819	0.137751	0.166265	0.132129	0.140964	0	0	0	0	0	0	0	0	0
	0	0.0786667	0.0573333	0	0	0.124889	0.207556	0	0	0.106726	0.152466	0.114798	0	0	0	0	0	0	0	0	0	0	0	0.229091	0	0	0	0.131387	0.118978	0.135401	0.189781	0.135766	0.224453	0	0.168613	0.0995984	0.134137	0.153414	0.128514	0.132932	0	0	0	0	0	0	0	0	0
	0	0.0831111	0	0	0	0.157333	0.244444	0	0	0.107623	0.198206	0.100897	0	0	0	0	0	0	0	0	0	0	0	0.228182	0	0	0	0.126277	0.120073	0.133942	0.191606	0.136861	0.179927	0	0.168978	0.0955823	0.132129	0.143373	0.134538	0.129719	0	0	0	0	0	0	0	0	0
	0	0.0866667	0	0	0	0.189333	0.208444	0	0	0.0982063	0.217937	0.0878924	0	0	0	0	0	0	0	0	0	0	0	0.218182	0	0	0	0.124818	0.124453	0.137226	0.185036	0.142701	0.110584	0	0.170438	0.0955823	0.127309	0.140161	0.173896	0.13494	0	0	0	0	0	0	0	0	0
	0	0.0933333	0	0	0	0.211111	0.0768889	0	0	0.107623	0.242601	0.0901345	0	0	0	0	0	0	0	0	0	0	0	0.0890909	0	0	0	0.128102	0.129562	0.136861	0.19562	0.15146	0.401095	0	0.174088	0.0987952	0.116466	0.138554	0.183133	0.128112	0	0	0	0	0	0	0	0	0
	0	0.0986667	0	0	0	0.238667	0.0333333	0	0	0.112556	0.25157	0.0946188	0	0	0	0	0	0	0	0	0	0	0	0	0	0	0	0.126642	0.15146	0.144891	0.219343	0.163869	0.189416	0	0.175912	0.101205	0.10241	0.130924	0.198394	0.134538	0	0	0	0	0	0	0	0	0
	0	0.108889	0	0	0	0.269333	0	0	0	0.11704	0.291031	0.121076	0	0	0	0	0	0	0	0	0	0	0	0	0	0	0	0.120803	0.158394	0.143431	0.15146	0.166423	0.0660584	0	0.154745	0.102811	0.0939759	0.146988	0.214458	0.151406	0	0	0	0	0	0	0	0	0
	0	0.140444	0	0	0	0.279556	0	0	0	0.126009	0.258296	0.126457	0	0	0	0	0	0	0	0	0	0	0	0	0	0	0	0.124453	0.161679	0.146715	0.039781	0.172628	0	0	0.158759	0.097992	0.086747	0.151406	0.218072	0.140964	0	0	0	0	0	0	0	0	0
	0	0.194222	0	0	0	0.287556	0	0	0	0.143498	0.121525	0.0919283	0	0	0	0	0	0	0	0	0	0	0	0	0	0	0	0.122263	0.162409	0.137956	0	0.158394	0	0	0.0543796	0.0991968	0.0919679	0.169076	0.174297	0.162249	0	0	0	0	0	0	0	0	0
	0	0.226667	0	0	0	0.286667	0	0	0	0.163677	0.0434978	0.0511211	0	0	0	0	0	0	0	0	0	0	0	0	0	0	0	0.118978	0.155474	0.132117	0	0.158029	0	0	0	0.0919679	0.101205	0.208032	0.117671	0.111245	0	0	0	0	0	0	0	0	0
	0	0.261333	0	0	0	0.275556	0	0	0	0.163229	0	0	0	0	0	0	0	0	0	0	0	0	0	0	0	0	0	0.112409	0.14927	0.122628	0	0.15438	0	0	0	0.0907631	0.0975904	0.222088	0.0417671	0.0634538	0	0	0	0	0	0	0	0	0
	0	0.297333	0	0	0	0.256	0	0	0	0.124664	0	0	0	0	0	0	0	0	0	0	0	0	0	0	0	0	0	0.106569	0.139781	0.128832	0	0.121533	0	0	0	0.0911647	0.10241	0.210843	0	0.0598394	0	0	0	0	0	0	0	0	0
	0	0.338667	0	0	0	0.234222	0	0	0	0.0372197	0	0	0	0	0	0	0	0	0	0	0	0	0	0	0	0	0	0.1	0.133577	0.136861	0	0.0791971	0	0	0	0.104819	0.0843373	0.105622	0	0	0	0	0	0	0	0	0	0	0
	0	0.349778	0	0	0	0.22	0	0	0	0	0	0	0	0	0	0	0	0	0	0	0	0	0	0	0	0	0	0.0978102	0.118978	0.122263	0	0.0317518	0	0	0	0.112851	0.053012	0.0538153	0	0	0	0	0	0	0	0	0	0	0
	0	0.301778	0	0	0	0.202222	0	0	0	0	0	0	0	0	0	0	0	0	0	0	0	0	0	0	0	0	0	0.0905109	0.114964	0.030292	0	0.0288321	0	0	0	0.116867	0.0305221	0	0	0	0	0	0	0	0	0	0	0	0
	0	0.149333	0	0	0	0.206222	0	0	0	0	0	0	0	0	0	0	0	0	0	0	0	0	0	0	0	0	0	0.0970803	0.106204	0	0	0	0	0	0	0.12008	0.024498	0	0	0	0	0	0	0	0	0	0	0	0
	0	0.032	0	0	0	0.231556	0	0	0	0	0	0	0	0	0	0	0	0	0	0	0	0	0	0	0	0	0	0.070073	0.0978102	0	0	0	0	0	0	0.117269	0	0	0	0	0	0	0	0	0	0	0	0	0
	0	0	0	0	0	0.276	0	0	0	0	0	0	0	0	0	0	0	0	0	0	0	0	0	0	0	0	0	0.0693431	0.110584	0	0	0	0	0	0	0.108434	0	0	0	0	0	0	0	0	0	0	0	0	0
	0	0	0	0	0	0.319556	0	0	0	0	0	0	0	0	0	0	0	0	0	0	0	0	0	0	0	0	0	0.0872263	0.140876	0	0	0	0	0	0	0.0939759	0	0	0	0	0	0	0	0	0	0	0	0	0
	0	0	0	0	0	0.339111	0	0	0	0	0	0	0	0	0	0	0	0	0	0	0	0	0	0	0	0	0	0.0978102	0.180657	0	0	0	0	0	0	0.0903614	0	0	0	0	0	0	0	0	0	0	0	0	0
	0	0	0	0	0	0.383111	0	0	0	0	0	0	0	0	0	0	0	0	0	0	0	0	0	0	0	0	0	0.103285	0.228102	0	0	0	0	0	0	0.0369478	0	0	0	0	0	0	0	0	0	0	0	0	0
	0	0	0	0	0	0.430667	0	0	0	0	0	0	0	0	0	0	0	0	0	0	0	0	0	0	0	0	0	0.106204	0.247445	0	0	0	0	0	0	0.0269076	0	0	0	0	0	0	0	0	0	0	0	0	0
	0	0	0	0	0	0.448	0	0	0	0	0	0	0	0	0	0	0	0	0	0	0	0	0	0	0	0	0	0.129927	0.256569	0	0	0	0	0	0	0	0	0	0	0	0	0	0	0	0	0	0	0	0
	0	0	0	0	0	0.253778	0	0	0	0	0	0	0	0	0	0	0	0	0	0	0	0	0	0	0	0	0	0.155109	0.195255	0	0	0	0	0	0	0	0	0	0	0	0	0	0	0	0	0	0	0	0
	0	0	0	0	0	0.0604444	0	0	0	0	0	0	0	0	0	0	0	0	0	0	0	0	0	0	0	0	0	0.187591	0.039781	0	0	0	0	0	0	0	0	0	0	0	0	0	0	0	0	0	0	0	0
	0	0	0	0	0	0	0	0	0	0	0	0	0	0	0	0	0	0	0	0	0	0	0	0	0	0	0	0.183212	0.0211679	0	0	0	0	0	0	0	0	0	0	0	0	0	0	0	0	0	0	0	0
	0	0	0	0	0	0	0	0	0	0	0	0	0	0	0	0	0	0	0	0	0	0	0	0	0	0	0	0.0821168	0	0	0	0	0	0	0	0	0	0	0	0	0	0	0	0	0	0	0	0	0
	0	0	0	0	0	0	0	0	0	0	0	0	0	0	0	0	0	0	0	0	0	0	0	0	0	0	0	0.0478102	0	0	0	0	0	0	0	0	0	0	0	0	0	0	0	0	0	0	0	0	0
	0	0	0	0	0	0	0	0	0	0	0	0	0	0	0	0	0	0	0	0	0	0	0	0	0	0	0	0.0437956	0	0	0	0	0	0	0	0	0	0	0	0	0	0	0	0	0	0	0	0	0
