# Supplementary material for: Rabbit hindlimb kinematics and ground contact kinetics during the stance phase of gait
Source: PeerJ. 2022 Jun 17;10:e13611. doi: 10.7717/peerj.13611 (PMC9208372; doi:10.7717/peerj.13611)
Supplement: Supplemental Information 1 [file peerj-10-13611-s001.zip › ProcessedSummaryData/plantar_contact_length.xlsx]

## Sheet: Plantar contact length calc
Rabbit	Trial	Side (0=left, 1=right)	Contact Area Length (cm)	Maximum Plantar Contact Length (cm)	Plantar contact length (as a percentage of maximum plantar contact length)
8	1	0	8	11.1	0.720721
8	8	0	6.3	11.1	0.567568
8	12	0	4.8	11.1	0.432432
8	13	0	7	11.1	0.630631
8	11	1	5.9	11.1	0.531532
8	15	1	9.1	11.1	0.81982
8	16	1	7.7	11.1	0.693694
8	19	1	4.5	11.1	0.405405
8	25	1	4.8	11.1	0.432432
9	9	0	7.3	11.15	0.654709
9	15	0	7.9	11.15	0.70852
9	16	0	6.9	11.15	0.618834
9	8	1	8.1	11.15	0.726457
9	12	1	8.1	11.15	0.726457
9	24	1	6.5	11.15	0.58296
9	28	1	8.6	11.15	0.7713
9	30	1	8	11.15	0.717489
15	4	0	8.2	10.25	0.8
15	5	0	6.2	10.25	0.604878
15	12	0	7.6	10.25	0.741463
15	19	0	7.9	10.25	0.770732
15	21	0	6.6	10.25	0.643902
15	7	1	9.1	10.25	0.887805
15	8	1	7.8	10.25	0.760976
15	11	1	8.2	10.25	0.8
15	15	1	9.7	10.25	0.946341
15	20	1	5.8	10.25	0.565854
16	5	0	9.2	10.6	0.867925
16	7	0	10.1	10.6	0.95283
16	8	0	8.9	10.6	0.839623
16	12	0	9.2	10.6	0.867925
16	19	0	8.7	10.6	0.820755
16	9	1	9.4	10.6	0.886792
16	14	1	8.5	10.6	0.801887
16	17	1	7.5	10.6	0.707547
17	7	0	7.6	10.9	0.697248
17	22	0	9.1	10.9	0.834862
17	23	0	7.9	10.9	0.724771
17	8	1	8.4	10.9	0.770642
17	9	1	9.3	10.9	0.853211
17	13	1	8.7	10.9	0.798165
18	1	0	5.8	10.5	0.552381
18	2	0	7.7	10.5	0.733333
18	4	0	4.9	10.5	0.466667
18	20	0	8.4	10.5	0.8
18	6	1	5.9	10.5	0.561905
18	7	1	5.2	10.5	0.495238
18	11	1	5.3	10.5	0.504762
18	13	1	5.8	10.5	0.552381

## Sheet: Max plantar contact length calc
This data is the length of the plantar contact surface when the rabbit placed the entire foot on the pressure mat
	Plantar Contact Length (cm)
Rabbit ID	Left	Right	Average
G08	11.4	10.8	11.1
G09	11.1	11.2	11.15
G15	10.8	9.7	10.25
G16	10.5	10.7	10.6
G17	10.5	11.3	10.9
G18	10.1	10.9	10.5
