# Supplementary material for: Rabbit hindlimb kinematics and ground contact kinetics during the stance phase of gait
Source: PeerJ. 2022 Jun 17;10:e13611. doi: 10.7717/peerj.13611 (PMC9208372; doi:10.7717/peerj.13611)
Supplement: Supplemental Information 1 [file peerj-10-13611-s001.zip › ProcessedSummaryData/readme.txt]

Supplementary data files for manuscript

Manuscript Title: Rabbit Hindlimb Kinematics and Ground Contact Kinetics During the Stance Phase of Gait
Authors: Patrick T. Hall, Caleb Stubbs, David E. Anderson, Cheryl B. Greenacre, Dustin L. Crouch


Raw video and Tekscan pressure files can be found at:

contact area and texture. triad. 3 felt circles. Ovals same size as foot contact area of rabbits (3).
calibrate each tile!


File Descriptions:

filename = ankle_angle.xlsx
description = Contains ankle angles measured from video files.
data units = degrees

filename = foot_angle.xlsx
description = Contains foot angles measured from video files.
data units = degrees

filename = peak_pressure.xlsx
description = Contains peak pressures, at each timepoint across stance phase, measured from pressure data.
data units = %BW/cm^2

filename = avg_pressure.xlsx
description = Contains average pressure across entire plantar contact area, at each timepoint across stance phase, measured from pressure data.
data units = %BW/cm^2

filename = contact_area.xlsx
description = Contains total plantar contact area as a function of time during stance.
data units = cm^2

plantar_contact_length.xlsx
description = Contains data of length (along cranial-caudal direction) of net plantar contact area during stance, expressed as absolute length and as a percentage of the total length of the plantar surface.
data units = cm and % 
