# Supplementary material for: Rabbit hindlimb kinematics and ground contact kinetics during the stance phase of gait
Source: PeerJ. 2022 Jun 17;10:e13611. doi: 10.7717/peerj.13611 (PMC9208372; doi:10.7717/peerj.13611)
Supplement: Supplemental Information 1 [file peerj-10-13611-s001.zip › ProcessedSummaryData/vGRF.xlsx]

## Sheet: Sheet1
Rabbit	8	8	8	8	8	8	8	8	8	9	9	9	9	9	9	9	9	15	15	15	15	15	15	15	15	15	15	16	16	16	16	16	16	16	16	17	17	17	17	17	17	18	18	18	18	18	18	18	18
Trial	1	8	12	13	11	15	16	19	25	9	15	16	8	12	24	28	30	4	5	12	19	21	7	8	11	15	20	5	7	8	12	19	9	14	17	7	22	23	8	9	13	1	2	4	20	6	7	11	13
Side (0=left, 1=right)	0	0	0	0	1	1	1	1	1	0	0	0	1	1	1	1	1	0	0	0	0	0	1	1	1	1	1	0	0	0	0	0	1	1	1	0	0	0	1	1	1	0	0	0	0	1	1	1	1
	0.05	0.11	0.03	0.015	0.139	0.038	0.131	0.649	0.038	0.068	0.03	0.042	0.562	0.035	0.118	0.539	0.398	0.396	0.068	0.063	0.047	0.353	0.278	0.606	0.07	0.069	0.156	0.03	0.107	0.144	0.04	0.315	0.027	0.078	0.387	0.145	0.381	0.158	0.079	0.375	0.348	0.066	0.515	0.209	0.243	0.416	0.186	0.376	0.038
	0.36	0.34	0.15	0.341	0.575	0.46	0.524	0.907	0.13	0.33	0.27	0.066	1.104	0.45	0.471	1.082	1.234	0.968	0.538	0.677	0.488	1.033	0.435	1.663	0.781	0.456	0.617	0.344	0.554	0.443	0.301	0.667	0.294	0.381	0.657	0.359	0.735	0.305	0.278	0.821	0.839	0.353	0.764	0.648	0.363	0.813	0.701	0.757	0.75
	0.74	0.44	0.22	0.63	0.973	0.694	0.803	1.039	0.33	0.623	0.59	0.075	1.339	0.813	0.875	1.491	1.747	1.343	0.985	1.483	1.121	1.357	0.462	2.374	1.517	1.167	1.056	0.657	0.903	0.769	0.702	1.041	0.805	0.649	1.035	0.454	0.955	0.372	0.47	1.183	1.25	0.979	1.039	0.935	0.897	1.267	1.098	1.037	1.298
	1.08	0.5	0.27	0.823	1.204	0.806	0.946	1.059	0.431	0.724	0.86	0.077	1.375	1.15	1.08	1.566	1.907	1.494	1.183	1.956	1.652	1.55	0.492	2.789	1.961	1.658	1.401	0.772	0.988	1.011	1.039	1.376	1.065	0.813	1.243	0.571	0.885	0.39	0.572	1.4	1.409	1.515	1.246	1.043	1.108	1.514	1.361	1.284	1.622
	1.17	0.56	0.35	0.905	1.312	0.722	1.085	0.871	0.517	0.656	1.08	0.052	1.236	1.307	1.211	1.398	2.106	1.48	1.302	2.075	2.041	1.576	0.505	2.602	2.108	1.83	1.629	0.84	0.941	1.131	1.227	1.482	1.05	0.885	1.322	0.679	0.865	0.348	0.623	1.389	1.536	1.921	1.376	1.018	1.246	1.645	1.459	1.414	1.736
	1.23	0.46	0.4	0.916	1.254	0.72	1.134	0.755	0.598	0.641	1.14	0.052	1.041	1.324	1.238	1.309	2.143	1.53	1.144	2.199	2.128	1.553	0.513	2.39	2.186	1.842	1.701	0.867	0.899	1.173	1.17	1.454	1.009	0.934	1.338	0.808	0.79	0.242	0.592	1.346	1.46	1.989	1.412	0.916	1.335	1.685	1.466	1.413	1.679
	1.2	0.45	0.33	0.855	1.17	0.666	1.162	0.666	0.621	0.575	1.1	0.053	0.85	1.256	1.22	1.138	1.989	1.579	1.028	2.184	2.029	1.431	0.487	2.117	2.023	1.783	1.631	0.838	0.898	1.17	1.155	1.426	0.971	0.998	1.303	0.848	0.842	0.15	0.542	1.259	1.277	1.791	1.356	0.778	1.427	1.604	1.347	1.321	1.564
	1.05	0.44	0.23	0.767	0.971	0.68	1.122	0.552	0.614	0.426	1.02	0.27	0.703	1.199	1.155	0.951	1.575	1.527	1.03	1.985	1.823	1.358	0.467	2.095	1.761	1.615	1.504	0.798	0.92	1.073	1.077	1.398	0.848	1.029	1.307	0.826	0.836	0.139	0.476	1.19	1.083	1.574	1.293	0.679	1.262	1.375	1.128	1.145	1.2
	0.95	0.53	0.07	0.639	0.81	0.731	1.093	0.454	0.587	0.357	0.95	0.607	0.575	1.109	1.061	0.831	1.306	1.43	0.954	1.724	1.518	1.28	0.328	1.844	1.429	1.528	1.35	0.688	0.863	0.928	1.067	1.37	0.823	1.044	1.201	0.828	0.91	0.08	0.367	1.142	0.928	1.431	1.199	0.603	1.113	1.124	0.902	0.939	0.851
	0.81	0.55	0.01	0.545	0.692	0.767	1.023	0.448	0.565	0.248	0.9	0.825	0.458	1.068	0.973	0.749	1.059	1.276	0.877	1.479	1.228	1.122	0.215	1.49	1.141	1.473	1.235	0.682	0.82	0.822	1.089	1.307	0.817	1.076	1.109	0.837	0.928	0	0.267	1.084	0.834	1.213	1.156	0.565	1.013	0.942	0.765	0.778	0.636
	0.73	0.59	0.12	0.46	0.584	0.819	0.926	0.364	0.536	0.211	0.88	0.891	0.382	0.927	0.927	0.647	0.883	1.183	0.831	1.182	1.025	1.01	0.205	0.854	0.971	1.345	1.234	0.611	0.793	0.729	1.059	1.214	0.793	1.048	1.032	0.794	0.919	0	0.139	1.093	0.765	1.098	0.993	0.558	0.952	0.843	0.666	0.69	0.481
	0.71	0.58	0.7	0.396	0.576	0.873	0.849	0.021	0.505	0.186	0.82	0.989	0.303	0.822	0.923	0.636	0.806	1.134	0.927	0.914	0.825	0.902	0.146	0.154	0.896	1.255	1.241	0.7	0.861	0.692	0.989	1.137	0.781	0.987	1.021	0.791	0.856	0	0.052	1.056	0.682	0.559	0.93	0.564	0.923	0.817	0.696	0.648	0.446
	0.66	0.62	1.23	0.433	0.518	0.894	0.793	0	0.545	0.165	0.75	1.057	0.274	0.688	0.947	0.674	0.721	1.086	1.087	0.688	0.701	0.823	0.054	0	0.894	1.127	1.216	0.726	0.864	0.6	0.955	0.998	0.745	0.927	0.972	0.793	0.751	0	0.021	1.027	0.639	0.033	0.806	0.541	0.919	0.865	0.662	0.611	0.543
	0.6	0.65	1.44	0.439	0.513	0.904	0.69	0	0.599	0.161	0.68	1.038	0.228	0.573	0.931	0.769	0.612	0.892	1.097	0.399	0.664	0.788	0	0	0.854	1.081	1.089	0.737	0.845	0.53	0.916	0.85	0.731	0.871	0.876	0.783	0.683	0	0.049	0.963	0.562	0.016	0.725	0.491	0.866	0.854	0.582	0.508	0.597
	0.51	0.7	1.37	0.409	0.451	0.932	0.62	0	0.644	0.161	0.69	0.99	0.27	0.518	0.809	0.855	0.272	0.453	0.637	0.121	0.668	0.757	0	0	0.776	1.035	0.881	0.772	0.787	0.441	0.814	0.712	0.654	0.789	0.707	0.739	0.64	0	0.265	0.896	0.542	0.009	0.657	0.339	0.726	0.524	0.315	0.363	0.513
	0.5	0.7	1.19	0.217	0.072	0.933	0.551	0	0.596	0.222	0.66	0.926	0.248	0.466	0.64	0.849	0.04	0.136	0.128	0.064	0.625	0.811	0	0	0.696	0.951	0.347	0.77	0.748	0.432	0.714	0.614	0.62	0.744	0.182	0.665	0.596	0	0.451	0.833	0.526	0.007	0.529	0.098	0.317	0.069	0.021	0.078	0.203
	0.48	0.65	1.04	0.044	0	0.891	0.479	0	0.445	0.255	0.62	0.817	0.078	0.45	0.171	0.793	0	0	0.043	0	0.518	0.861	0	0	0.409	0.884	0.062	0.789	0.684	0.362	0.649	0.554	0.563	0.753	0.036	0.608	0.543	0	0.613	0.755	0.5	0.008	0.567	0	0.069	0.015	0	0.021	0.012
	0.42	0.59	0.89	0.009	0	0.837	0.436	0	0.233	0.29	0.59	0.757	0.01	0.534	0.018	0.648	0	0	0	0	0.367	0.856	0	0	0.05	0.836	0	0.752	0.624	0.366	0.584	0.505	0.532	0.796	0.025	0.581	0.498	0	0.743	0.675	0.443	0	0.482	0	0	0.007	0	0	0
	0.39	0.51	0.76	0	0	0.784	0.393	0	0.06	0.321	0.54	0.626	0	0.562	0.008	0.141	0	0	0	0	0.164	0.813	0	0	0	0.773	0	0.81	0.543	0.354	0.536	0.462	0.474	0.77	0.014	0.549	0.474	0	0.832	0.657	0.421	0	0.329	0	0	0.007	0	0	0
	0.34	0.38	0.56	0	0	0.736	0.344	0	0	0.334	0.53	0.592	0	0.286	0.008	0	0	0	0	0	0.082	0.637	0	0	0	0.772	0	0.782	0.503	0.363	0.502	0.419	0.455	0.815	0.011	0.575	0.515	0	0.862	0.649	0.383	0	0.118	0	0	0.007	0	0	0
	0.18	0.28	0.34	0	0	0.712	0.38	0	0	0.327	0.51	0.53	0	0.017	0	0	0	0	0	0	0	0.275	0	0	0	0.876	0	0.717	0.513	0.329	0.518	0.423	0.434	0.789	0.008	0.559	0.579	0	0.851	0.652	0.378	0	0.036	0	0	0	0	0	0
	0.01	0.26	0.17	0	0	0.66	0.401	0	0	0.327	0.54	0.467	0	0.005	0	0	0	0	0	0	0	0.081	0	0	0	0.944	0	0.726	0.523	0.343	0.514	0.475	0.44	0.711	0	0.535	0.613	0	0.793	0.651	0.391	0	0	0	0	0	0	0	0
	0	0.29	0.01	0	0	0.65	0.431	0	0	0.342	0.57	0.426	0	0	0	0	0	0	0	0	0	0	0	0	0	1.02	0	0.661	0.518	0.326	0.494	0.529	0.502	0.633	0	0.525	0.609	0	0.745	0.674	0.387	0	0	0	0	0	0	0	0
	0	0.26	0	0	0	0.658	0.449	0	0	0.356	0.65	0.371	0	0	0	0	0	0	0	0	0	0	0	0	0	1.033	0	0.664	0.507	0.311	0.494	0.548	0.505	0.548	0	0.502	0.567	0	0.685	0.624	0.4	0	0	0	0	0	0	0	0
	0	0.3	0	0	0	0.744	0.369	0	0	0.38	0.72	0.329	0	0	0	0	0	0	0	0	0	0	0	0	0	0.914	0	0.601	0.512	0.322	0.498	0.564	0.51	0.372	0	0.5	0.556	0	0.625	0.644	0.501	0	0	0	0	0	0	0	0
	0	0.3	0	0	0	0.811	0.09	0	0	0.407	0.81	0.349	0	0	0	0	0	0	0	0	0	0	0	0	0	0.199	0	0.622	0.49	0.309	0.516	0.596	0.509	0.112	0	0.498	0.649	0	0.578	0.673	0.575	0	0	0	0	0	0	0	0
	0	0.27	0	0	0	0.854	0.027	0	0	0.443	0.91	0.365	0	0	0	0	0	0	0	0	0	0	0	0	0	0	0	0.593	0.506	0.323	0.556	0.626	0.571	0.052	0	0.499	0.693	0	0.504	0.69	0.682	0	0	0	0	0	0	0	0
	0	0.29	0	0	0	0.971	0	0	0	0.474	0.95	0.413	0	0	0	0	0	0	0	0	0	0	0	0	0	0	0	0.595	0.517	0.312	0.564	0.612	0.398	0.012	0	0.496	0.714	0	0.445	0.712	0.775	0	0	0	0	0	0	0	0
	0	0.35	0	0	0	1.081	0	0	0	0.462	0.86	0.39	0	0	0	0	0	0	0	0	0	0	0	0	0	0	0	0.556	0.512	0.296	0.571	0.548	0.045	0	0	0.492	0.692	0	0.415	0.728	0.74	0	0	0	0	0	0	0	0
	0	0.41	0	0	0	1.057	0	0	0	0.518	0.34	0.248	0	0	0	0	0	0	0	0	0	0	0	0	0	0	0	0.571	0.522	0.275	0.551	0.169	0	0	0	0.511	0.658	0	0.407	0.771	0.536	0	0	0	0	0	0	0	0
	0	0.46	0	0	0	0.69	0	0	0	0.566	0.03	0.025	0	0	0	0	0	0	0	0	0	0	0	0	0	0	0	0.549	0.498	0.252	0.57	0	0	0	0	0.502	0.45	0	0.451	0.856	0.263	0	0	0	0	0	0	0	0
	0	0.49	0	0	0	0.058	0	0	0	0.626	0	0	0	0	0	0	0	0	0	0	0	0	0	0	0	0	0	0.484	0.471	0.261	0.598	0	0	0	0	0.489	0.169	0	0.439	0.785	0.007	0	0	0	0	0	0	0	0
	0	0.59	0	0	0	0	0	0	0	0.48	0	0	0	0	0	0	0	0	0	0	0	0	0	0	0	0	0	0.456	0.455	0.273	0.561	0	0	0	0	0.461	0.063	0	0.448	0.643	0	0	0	0	0	0	0	0	0
	0	0.67	0	0	0	0	0	0	0	0.058	0	0	0	0	0	0	0	0	0	0	0	0	0	0	0	0	0	0.427	0.465	0.281	0.378	0	0	0	0	0.448	0	0	0.384	0.275	0	0	0	0	0	0	0	0	0
	0	0.78	0	0	0	0	0	0	0	0	0	0	0	0	0	0	0	0	0	0	0	0	0	0	0	0	0	0.42	0.447	0.256	0.072	0	0	0	0	0.474	0	0	0.199	0.028	0	0	0	0	0	0	0	0	0
	0	0.75	0	0	0	0	0	0	0	0	0	0	0	0	0	0	0	0	0	0	0	0	0	0	0	0	0	0.399	0.46	0.052	0.017	0	0	0	0	0.501	0	0	0.042	0	0	0	0	0	0	0	0	0	0
	0	0.32	0	0	0	0	0	0	0	0	0	0	0	0	0	0	0	0	0	0	0	0	0	0	0	0	0	0.415	0.496	0	0	0	0	0	0	0.492	0	0	0.01	0	0	0	0	0	0	0	0	0	0
	0	0.03	0	0	0	0	0	0	0	0	0	0	0	0	0	0	0	0	0	0	0	0	0	0	0	0	0	0.379	0.533	0	0	0	0	0	0	0.479	0	0	0	0	0	0	0	0	0	0	0	0	0
	0	0	0	0	0	0	0	0	0	0	0	0	0	0	0	0	0	0	0	0	0	0	0	0	0	0	0	0.381	0.583	0	0	0	0	0	0	0.431	0	0	0	0	0	0	0	0	0	0	0	0	0
	0	0	0	0	0	0	0	0	0	0	0	0	0	0	0	0	0	0	0	0	0	0	0	0	0	0	0	0.435	0.648	0	0	0	0	0	0	0.336	0	0	0	0	0	0	0	0	0	0	0	0	0
	0	0	0	0	0	0	0	0	0	0	0	0	0	0	0	0	0	0	0	0	0	0	0	0	0	0	0	0.502	0.731	0	0	0	0	0	0	0.203	0	0	0	0	0	0	0	0	0	0	0	0	0
	0	0	0	0	0	0	0	0	0	0	0	0	0	0	0	0	0	0	0	0	0	0	0	0	0	0	0	0.523	0.824	0	0	0	0	0	0	0.079	0	0	0	0	0	0	0	0	0	0	0	0	0
	0	0	0	0	0	0	0	0	0	0	0	0	0	0	0	0	0	0	0	0	0	0	0	0	0	0	0	0.552	0.827	0	0	0	0	0	0	0.016	0	0	0	0	0	0	0	0	0	0	0	0	0
	0	0	0	0	0	0	0	0	0	0	0	0	0	0	0	0	0	0	0	0	0	0	0	0	0	0	0	0.579	0.73	0	0	0	0	0	0	0	0	0	0	0	0	0	0	0	0	0	0	0	0
	0	0	0	0	0	0	0	0	0	0	0	0	0	0	0	0	0	0	0	0	0	0	0	0	0	0	0	0.601	0.506	0	0	0	0	0	0	0	0	0	0	0	0	0	0	0	0	0	0	0	0
	0	0	0	0	0	0	0	0	0	0	0	0	0	0	0	0	0	0	0	0	0	0	0	0	0	0	0	0.634	0.157	0	0	0	0	0	0	0	0	0	0	0	0	0	0	0	0	0	0	0	0
	0	0	0	0	0	0	0	0	0	0	0	0	0	0	0	0	0	0	0	0	0	0	0	0	0	0	0	0.573	0.024	0	0	0	0	0	0	0	0	0	0	0	0	0	0	0	0	0	0	0	0
	0	0	0	0	0	0	0	0	0	0	0	0	0	0	0	0	0	0	0	0	0	0	0	0	0	0	0	0.293	0	0	0	0	0	0	0	0	0	0	0	0	0	0	0	0	0	0	0	0	0
	0	0	0	0	0	0	0	0	0	0	0	0	0	0	0	0	0	0	0	0	0	0	0	0	0	0	0	0.088	0	0	0	0	0	0	0	0	0	0	0	0	0	0	0	0	0	0	0	0	0
	0	0	0	0	0	0	0	0	0	0	0	0	0	0	0	0	0	0	0	0	0	0	0	0	0	0	0	0.063	0	0	0	0	0	0	0	0	0	0	0	0	0	0	0	0	0	0	0	0	0
